# Supplementary material for: Growth Cost and Transport Efficiency Tradeoffs Define Root System Optimization Across Varying Developmental Stages and Environments in Arabidopsis
Source: bioRxiv. 2025 Jul 26:2025.07.25.666579. Preprint. [Version 1] doi: 10.1101/2025.07.25.666579 (PMC12330678; doi:10.1101/2025.07.25.666579)
Supplement: Supplement 5 — Table S3: Entire dataset of the RSA [file media-5.xlsx]

## Sheet: RAW
Genotype	Nutrients	DAY	Total root length	Travel distance	alpha	scaling distance to front	Mean LR lengths	Median LR lengths	Mean LR angles	Median LR angles	Mean LR minimal distances	Median LR minimal distances	sum LR minimal distances	PR_minimal_distances	PR length	LR count	LR density	Total minimal Distance	Material/TotalDistance Ratio	Convex Hull Area
brl3-2	P625_0	9	788.382	978.3	0.4	1.01721	30.1834	30.1834	65.5538	65.5538	29.483	29.483	58.9661	683.953	728.015	7	0.0027472	742.919	1.06119	43008
brl3-2	P625_0	10	898.487	1479.84	0.22	1.02612	25.0776	28.1603	59.6113	47.7263	24.6107	28.1603	73.8322	774.691	823.254	8	0.00364408	848.523	1.05888	53883.5
brl3-2	P625_0	11	1332.28	2611.35	0.34	1.06455	76.323	53.2353	58.8174	50.5993	74.0064	53.0094	370.032	895.529	950.661	10	0.0052595	1265.56	1.05272	109716
brl3-2	P625_0	12	1550.09	2829.17	0.43	1.06764	109.301	76.0389	58.8174	50.5993	105.566	75.8024	527.828	941.839	1003.59	10	0.00498212	1469.67	1.05472	141608
brl3-2	P625_0	13	1877.6	3758.84	0.43	1.04734	132.329	66.4624	50.7019	49.1628	127.19	66.3441	763.141	1021.27	1083.62	11	0.00553698	1784.41	1.05223	210613
brl3-2	P625_0	14	2267.89	4835.23	0.13	1.0673	158.279	138.892	55.1545	50.5993	150.214	138.438	1051.5	1096.3	1159.93	12	0.00603483	2147.8	1.05591	238156
brl3-2	P625_0	15	2782.7	5350.04	0.05	1.0722	215.864	267.072	55.1545	50.5993	203.032	236.66	1421.22	1204.52	1271.65	12	0.00550466	2625.74	1.05978	288448
brl3-2	P625_0	16	3326.03	6884.21	0.07	1.07244	243.357	260.842	56.5565	57.6266	230.1	232.287	1840.8	1305.24	1379.18	13	0.00580055	3146.04	1.05721	346118
brl3-2	P625_0	17	3711.6	8139.21	0.06	1.06957	246.941	268.821	50.5432	50.5993	234.521	246.909	2110.69	1414.97	1489.12	14	0.00604382	3525.66	1.05274	384093
brl3-2	P625_0	11	1077.25	1689.74	0.32	1.02204	37.9999	37.9999	67.8924	67.8924	37.7014	37.7014	75.4028	956.088	1001.25	7	0.0019975	1031.49	1.04436	66996.5
brl3-2	P625_0	12	1163.95	1776.44	0.25	1.03371	70.3377	70.3377	67.8924	67.8924	68.699	68.699	137.398	978.074	1023.28	7	0.00195451	1115.47	1.04346	83420
brl3-2	P625_0	13	1364.15	3652.88	0.1	1.02859	59.9442	27.7308	57.7373	57.0948	57.7536	27.7308	288.768	1019.1	1064.43	10	0.00469734	1307.86	1.04304	103076
brl3-2	P625_0	14	1796.42	4085.15	0.08	1.04312	110.907	110.836	55.3696	55.6286	104.308	106.357	625.847	1085.15	1130.97	11	0.00530516	1711	1.04993	147870
brl3-2	P625_0	15	2335.29	5827.76	0.04	1.05647	141.876	135.194	49.2351	55.6286	133.1	121.677	1064.8	1154.1	1200.28	13	0.00666513	2218.9	1.05245	185738
brl3-2	P625_0	16	2920.36	7778.69	0.04	1.06038	164.074	108.45	59.4736	57.1798	154.51	102.192	1545.1	1231.01	1279.63	15	0.00781478	2776.1	1.05197	226988
brl3-2	P625_0	17	3754.97	8613.29	0.02	1.06783	234.18	146.024	59.4736	57.1798	222.144	145.887	2221.44	1363.21	1413.17	15	0.00707631	3584.65	1.04751	309638
brl3-2	P625_0	10	895.521	1333.92	0.03	1.03605	23.0637	23.0637	55.5806	55.5806	23.0637	23.0637	46.1273	823.607	849.394	7	0.00235462	869.735	1.02965	39349.5
brl3-2	P625_0	11	1214.99	1653.39	0.12	1.04012	126.507	126.507	55.5806	55.5806	122.764	122.764	245.528	931.76	961.979	7	0.00207905	1177.29	1.03203	74142
brl3-2	P625_0	12	1388.09	2341.39	0.05	1.03991	128.304	128.393	53.52	52.125	125.361	123.693	376.083	972.934	1003.17	8	0.00299051	1349.02	1.02896	107550
brl3-2	P625_0	13	1650.79	2622.07	0.06	1.04121	142.848	112.157	56.9174	55.5806	139.305	107.952	557.218	1046.26	1079.39	9	0.00370578	1603.47	1.02951	149002
brl3-2	P625_0	14	2087.82	4500.6	0.12	1.02307	155.582	124.395	58.319	55.5806	150.924	123.002	905.544	1118.11	1154.33	11	0.00519784	2023.65	1.03171	190623
brl3-2	P625_0	15	2654.63	6168.91	0.12	1.03093	175.129	133.722	60.2719	62.0657	167.737	130.97	1341.9	1203.07	1253.6	13	0.00638164	2544.97	1.04309	239401
brl3-2	P625_0	16	3349	8844.51	0.04	1.04392	199.961	169.246	59.061	62.0657	190.467	161.092	1904.67	1293.2	1349.39	15	0.00741075	3197.87	1.04726	292094
brl3-2	P625_0	17	4035.93	9531.44	0.04	1.04239	259.956	257.484	59.061	62.0657	248.398	251.24	2483.98	1378.41	1436.38	15	0.00696197	3862.39	1.04493	366361
brl3-2	P625_0	10	921.086	1144.17	0.08	1.02255	50.9107	50.9107	71.5651	71.5651	50.1199	50.1199	50.1199	855.526	870.175	1	0.00114919	905.646	1.01705	38061.5
brl3-2	P625_0	11	1305.07	2016.79	0.27	1.03728	97.4129	98.1502	67.315	71.5651	92.9992	93.3381	278.997	992.472	1012.83	8	0.002962	1271.47	1.02642	85784.5
brl3-2	P625_0	12	1519.21	2255.28	0.05	1.04643	112.311	114.32	65.0464	65.19	108.558	111.541	434.233	1045.33	1069.96	9	0.00373846	1479.56	1.0268	118668
brl3-2	P625_0	13	1863.82	3320.72	0.19	1.02728	147.964	133.03	64.0882	60.2551	143.549	130.969	717.744	1096.75	1124	10	0.0044484	1814.5	1.02718	161120
brl3-2	P625_0	14	2437.77	4547.86	0.08	1.03632	205.018	213.816	58.4182	59.5351	194.127	198.467	1164.76	1164.6	1207.66	11	0.00496827	2329.36	1.04654	204957
brl3-2	P625_0	15	3127.82	7678.49	0.03	1.04273	180.69	168.031	57.7318	59.5351	171.001	158.259	1710.01	1266.19	1320.91	15	0.00757053	2976.2	1.05094	244078
brl3-2	P625_0	16	3761.15	8311.82	0.02	1.04988	233.583	249.493	57.7318	59.5351	221.686	241.925	2216.86	1358.07	1425.31	15	0.00701601	3574.94	1.05209	272282
brl3-2	P625_0	17	4542.5	10459.5	0.01	1.04796	247.38	221.495	50.8471	58.5278	236.259	218.63	2835.11	1499.65	1573.94	17	0.00762418	4334.76	1.04792	335565
brl3-2	P625_0	11	1454.12	2109.1	0.16	1.03893	92.9047	94.1256	71.6077	74.0546	89.5388	92.0978	268.616	1148.71	1175.4	8	0.00255232	1417.33	1.02596	103058
brl3-2	P625_0	12	1650.19	2305.18	0.23	1.04493	134.321	128.184	71.6077	74.0546	128.302	125.897	384.906	1212.21	1247.23	8	0.00240533	1597.12	1.03323	140229
brl3-2	P625_0	13	2230.74	6397.97	0.09	1.04351	101.562	50.9902	61.8579	62.7447	98.586	50.9902	887.274	1275.82	1316.69	14	0.00683532	2163.1	1.03127	174182
brl3-2	P625_0	14	3155.01	8369.47	0.06	1.05264	175.243	127.822	61.6021	61.0225	164.922	120.502	1649.22	1353.36	1402.58	15	0.00712971	3002.57	1.05077	272962
brl3-2	P625_0	15	4049.18	10403.5	0.07	1.04359	233.509	200.459	61.4984	60.4612	221.805	189.41	2439.86	1428.96	1480.59	16	0.00742949	3868.82	1.04662	344786
brl3-2	P625_0	16	4835.92	12402.8	0.04	1.04989	276.102	272.622	64.4327	61.6029	261.379	260.657	3136.55	1470.58	1522.69	17	0.00788077	4607.14	1.04966	413545
brl3-2	P625_0	17	6246.54	15598.2	0.02	1.05495	334.332	359.938	67.1514	63.5712	317.142	337.783	4439.99	1513.25	1565.89	19	0.00894062	5953.24	1.04927	563992
brl3-2	P625_0	9	910.8	1097.52	0.14	1.04665	27.7849	27.7849	59.7436	59.7436	27.7849	27.7849	27.7849	841.487	883.016	1	0.00113248	869.272	1.04777	40573.5
brl3-2	P625_0	10	1143.02	1329.74	0.22	1.03585	81.8938	81.8938	59.7436	59.7436	81.2712	81.2712	81.2712	1014.18	1061.13	1	0.000942392	1095.45	1.04343	74426.5
brl3-2	P625_0	11	1701.36	2647.22	0.13	1.08739	123.624	124.962	58.4795	61.5893	118.132	120.553	472.528	1157	1206.86	9	0.00331438	1629.53	1.04408	129280
brl3-2	P625_0	12	1897.09	2842.95	0.15	1.09087	161.376	157.218	58.4795	61.5893	153.254	150.758	613.015	1197.22	1251.58	9	0.00319595	1810.24	1.04798	154446
brl3-2	P625_0	13	2348.55	4749.81	0.12	1.07555	170.731	171.335	52.8117	61.5893	162.843	163.73	977.055	1263.07	1324.17	11	0.00453115	2240.13	1.0484	222327
brl3-2	P625_0	14	3210.16	5611.42	0.07	1.07419	298.299	309.412	52.8117	61.5893	285.228	295.297	1711.37	1357.92	1420.37	11	0.00422425	3069.29	1.0459	314915
brl3-2	P625_0	15	4324.55	10539.7	0.03	1.06594	253.713	293.591	52.6345	59.7436	244.261	269.713	2686.87	1468.11	1533.7	16	0.00717218	4154.98	1.04081	409249
brl3-2	P625_0	16	5408.8	12209.4	0.02	1.06908	317.366	338.136	54.6174	61.5893	303.899	313.001	3646.79	1528.29	1600.41	17	0.00749807	5175.08	1.04516	488380
brl3-2	P625_0	17	6359.45	13160	0.01	1.06741	389.106	413.846	54.6174	61.5893	372.3	383.89	4467.6	1615.07	1690.18	17	0.00709985	6082.67	1.0455	532988
brl3-2	P625_0	10	926.591	1072.11	0.03	1.07851	31.1448	31.1448	47.6026	47.6026	31.1448	31.1448	31.1448	826.005	895.446	1	0.00111676	857.15	1.08101	43671.5
brl3-2	P625_0	11	1261.16	2082.64	0.2	1.06151	79.4417	73.4098	56.7531	52.1935	77.6481	73.4098	232.944	953.052	1022.84	8	0.00293301	1186	1.06338	77455.5
brl3-2	P625_0	12	1393.07	2214.54	0.16	1.0659	111.738	115.93	56.7531	52.1935	109.285	115.434	327.855	988.061	1057.85	8	0.00283593	1315.92	1.05863	98537
brl3-2	P625_0	13	1599.79	3196.84	0.15	1.04679	96.5508	120.918	55.9349	52.1935	94.3506	115.365	471.753	1045	1117.04	10	0.00447611	1516.75	1.05475	128466
brl3-2	P625_0	14	1847.44	4256.27	0.23	1.05017	110.101	108.85	56.3741	55.382	105.878	104.032	635.265	1114.03	1186.83	11	0.00505547	1749.29	1.05611	147053
brl3-2	P625_0	15	2105.91	5466.92	0.19	1.05104	119.844	128.315	57.5264	58.5704	113.449	125.929	794.143	1191.04	1266.99	12	0.00552489	1985.18	1.06081	162426
brl3-2	P625_0	16	2373.09	6757.31	0.22	1.04976	130.261	134.759	56.9769	55.8503	123.397	126.194	987.177	1255.05	1331.01	13	0.00601048	2242.23	1.05837	173767
brl3-2	P625_0	17	2689.1	8162.54	0.08	1.05791	144.219	152.304	54.8204	53.1301	136.565	139.176	1229.08	1314.1	1391.13	14	0.00646956	2543.18	1.05738	185086
brl3-2	P625_0	10	1165.16	1677.13	0.06	1.03268	52.6093	52.6093	53.1948	53.1948	52.359	52.359	104.718	1031.26	1059.94	7	0.0018869	1135.97	1.02569	50606
brl3-2	P625_0	11	1531.64	2054.05	0.04	1.05056	115.56	123.793	63.7317	59.0362	111.942	121.511	335.826	1155.04	1184.96	8	0.00253174	1490.87	1.02734	76734.5
brl3-2	P625_0	12	1702.51	2828.97	0.08	1.04161	117.285	117.03	66.7897	67.5	112.761	110.095	451.045	1203.08	1233.37	9	0.00324316	1654.13	1.02925	93049
brl3-2	P625_0	13	2044.23	3981.4	0.11	1.03385	146.452	126.91	65.5923	60.8025	138.859	113.23	694.296	1278.48	1311.97	10	0.00381106	1972.78	1.03622	138538
brl3-2	P625_0	14	2813.42	7337.95	0.16	1.1383	163.977	148.036	62.892	59.9194	154.775	138.7	1238.2	1382.83	1501.6	13	0.00532764	2621.03	1.0734	208330
brl3-2	P625_0	15	3394.38	7918.91	0.03	1.14486	220.142	215.96	62.892	59.9194	206.36	199.698	1650.88	1510.28	1633.24	13	0.00489822	3161.17	1.07378	254185
brl3-2	P625_0	16	4232.47	12749.6	0.03	1.12977	208.077	215.028	57.613	59.9194	194.807	205.334	2337.68	1609.99	1735.54	17	0.00691428	3947.67	1.07214	310540
brl3-2	P625_0	17	5310.86	13828	0.02	1.13204	289.777	324.972	57.613	59.9194	269.414	301.964	3232.97	1701.89	1833.54	17	0.00654471	4934.86	1.07619	347346
brl3-2	P625_0	10	979.871	1284.17	0.06	1.13295	36.1671	36.1671	102.995	102.995	33.9559	33.9559	33.9559	833.173	943.704	1	0.00105965	867.129	1.13002	70414
brl3-2	P625_0	11	1303.57	2855.9	0.26	1.08888	62.3946	41.3426	78.2157	76.0103	59.5864	39.9119	238.346	942.034	1053.99	9	0.00379511	1180.38	1.10436	102132
brl3-2	P625_0	12	1546.6	3098.93	0.2	1.09765	107.382	97.1353	78.2157	76.0103	102.54	93.0666	410.162	993.266	1117.07	9	0.00358079	1403.43	1.10202	140366
brl3-2	P625_0	13	2007.73	4324.05	0.11	1.09676	130.067	128.656	72.8986	73.8109	124.156	121.486	744.935	1098.09	1227.32	11	0.00488868	1843.03	1.08936	192223
brl3-2	P625_0	14	2785.48	6382.28	0.15	1.09367	138.063	94.0752	67.2562	62.3353	131.825	87.5574	1318.25	1264.01	1404.85	15	0.00711819	2582.27	1.0787	267812
brl3-2	P625_0	15	3691.55	9284.76	0.05	1.10694	181.799	115.662	65.8621	62.3353	174.89	107.194	2098.68	1360	1509.96	17	0.00794724	3458.68	1.06733	346246
brl3-2	P625_0	16	4672.34	11368.8	0.04	1.1102	231.144	214.435	66.8044	62.6501	222.664	198.01	2894.63	1513.16	1667.48	18	0.00779621	4407.79	1.06002	422286
brl3-2	P625_0	17	5147	12162.3	0.03	1.11303	240.517	199.71	70.7666	63.652	231.7	190.138	3243.8	1625.28	1779.76	19	0.00786622	4869.07	1.05708	482318
brl3-2	P625_0	10	929.159	1143.88	0	1.05763	25.9422	25.9422	62.4472	62.4472	25.9422	25.9422	25.9422	873.082	903.217	1	0.00110715	899.025	1.03352	33609.5
brl3-2	P625_0	11	1259.61	1813.61	0.22	1.06831	87.9207	98.3717	51.9886	62.4472	87.1583	98.3717	261.475	959.104	995.852	8	0.00301249	1220.58	1.03198	78380
brl3-2	P625_0	12	1398.89	1952.89	0.18	1.07358	120.976	128.388	51.9886	62.4472	118.153	127.122	354.458	998.926	1035.96	8	0.00289585	1353.38	1.03363	97473.5
brl3-2	P625_0	13	1732.17	3869.68	0.11	1.06567	103.466	91.7719	57.8706	63.5505	99.6369	87.5371	597.822	1071.34	1111.37	11	0.00539874	1669.16	1.03775	126251
brl3-2	P625_0	14	2334.94	5979.94	0.07	1.08727	125.53	77.8863	57.5939	62.4472	120.31	71.5891	1082.79	1136.14	1205.17	14	0.00746784	2218.93	1.05228	162049
brl3-2	P625_0	15	2994.02	8730.88	0.06	1.07997	142.919	104.997	53.9392	60.2209	136.005	98.634	1632.06	1206.42	1278.99	17	0.0093824	2838.49	1.05479	186116
brl3-2	P625_0	16	3598.34	10314.3	0.04	1.07648	174.034	144.802	50.4011	57.9946	165.744	132.246	2154.67	1262.54	1335.89	18	0.00973132	3417.21	1.05301	202855
brl3-2	P625_0	17	4218.21	11152.1	0.02	1.08149	200.55	184.181	51.3321	60.2209	191.485	170.224	2680.79	1332.08	1410.51	19	0.00992546	4012.87	1.05117	226961
brl3-2	P625_0	10	1019	1206.21	0	1.0354	57.6281	57.6281	51.3402	51.3402	57.6281	57.6281	57.6281	938.441	961.369	1	0.00104018	996.069	1.02302	36746.5
brl3-2	P625_0	11	1348.58	2373.11	0	1.03932	76.7132	62.3199	67.9694	57.8043	73.7738	60.1415	221.322	1089.15	1118.44	8	0.0026823	1310.47	1.02908	49561.5
brl3-2	P625_0	12	1546.31	2597.55	0	1.0448	93.3537	75.9721	68.0267	63.0014	89.8642	72.1481	359.457	1141.95	1172.9	9	0.00341036	1501.4	1.02991	61566.5
brl3-2	P625_0	13	1907.18	3372.93	0.02	1.04215	131.045	120.258	64.0573	57.8043	124.348	112.045	621.739	1216.77	1251.95	10	0.00399376	1838.51	1.03735	86084
brl3-2	P625_0	14	2521.79	5360.08	0.01	1.03732	169.092	152.329	52.6343	51.3402	161.306	138.398	1129.15	1297.45	1338.15	12	0.00523111	2426.6	1.03923	109357
brl3-2	P625_0	15	3379.87	8930.13	0.01	1.04119	191.987	182.602	55.6607	54.5722	183.915	179.247	1839.15	1400.77	1460	15	0.00684933	3239.92	1.0432	157053
brl3-2	P625_0	16	4323.17	11002.5	0	1.04462	251.339	272.649	57.862	57.8043	241.68	254.751	2658.48	1494.41	1558.45	16	0.00705831	4152.89	1.041	193622
brl3-2	P625_0	17	5200.28	13080.3	0	1.04414	296.376	285.207	55.9192	54.5722	286.065	274.005	3432.78	1570.88	1643.77	17	0.0073003	5003.66	1.0393	280680
brl3-2	P625_0	10	838.8	1012.22	0.03	1.04298	39.1152	39.1152	32.4712	32.4712	39.1152	39.1152	39.1152	762.758	799.685	1	0.00125049	801.873	1.04605	40087
brl3-2	P625_0	11	946.507	1119.93	0.04	1.037	89.2635	89.2635	32.4712	32.4712	87.6641	87.6641	87.6641	820.076	857.243	1	0.00116653	907.74	1.04271	47548
brl3-2	P625_0	12	1027.42	1576.83	0.12	1.02553	73.4233	73.4233	38.7356	38.7356	71.3604	71.3604	142.721	842.312	880.574	7	0.00227125	985.033	1.04303	50442
brl3-2	P625_0	13	1119.56	1668.97	0.07	1.03452	106.029	106.029	38.7356	38.7356	102.289	102.289	204.578	867.874	907.5	7	0.00220386	1072.45	1.04392	53386
brl3-2	P625_0	14	1275.24	1824.65	0.05	1.03522	161.847	161.847	38.7356	38.7356	157.306	157.306	314.612	911.911	951.545	7	0.00210184	1226.52	1.03972	58968
brl3-2	P625_0	15	1533.26	2082.67	0	1.03911	264.313	264.313	38.7356	38.7356	257.458	257.458	514.917	964.867	1004.63	7	0.00199078	1479.78	1.03614	69219
brl3-2	P625_0	16	1973.37	3356.3	0.02	1.04105	302.876	340.769	32.9827	32.4712	297.403	334.073	892.21	1022.27	1064.75	8	0.00281757	1914.48	1.03076	102923
brl3-2	P625_0	17	2275.12	3658.04	0.02	1.04289	384.106	440.458	32.9827	32.4712	377.009	431.49	1131.03	1078.74	1122.8	8	0.0026719	2209.77	1.02957	132264
brl3-2	P625_0	10	954.977	1096.27	0	1.0714	43.0721	43.0721	57.9501	57.9501	41.7415	41.7415	83.4831	811.149	868.833	7	0.00230194	894.632	1.06745	53413.5
brl3-2	P625_0	11	1209.15	1509.74	0.01	1.07839	94.4476	97.2467	62.6938	61.9275	91.986	93.086	275.958	866.428	925.804	8	0.00324043	1142.39	1.05844	81609.5
brl3-2	P625_0	12	1323.63	1873.45	0.06	1.06791	95.0629	101.066	60.7159	58.355	92.4046	97.3448	369.618	883.106	943.379	9	0.00424008	1252.72	1.0566	93706.5
brl3-2	P625_0	13	1616.08	2804.88	0.1	1.04985	134.537	146.565	51.38	54.7824	131.145	139.345	655.727	883.106	943.397	10	0.0053	1538.83	1.0502	115870
brl3-2	P625_0	14	2147.65	3556.58	0.04	1.12124	194.174	216.243	50.3167	54.3775	188.936	207.279	1133.61	883.106	982.613	11	0.00610617	2016.72	1.06492	150345
brl3-2	P625_0	15	2746.77	5010.36	0.04	1.11566	250.063	304.032	53.178	54.7824	242.336	293.002	1696.35	895.818	996.321	12	0.00702584	2592.17	1.05964	184066
brl3-2	P625_0	16	3255.88	5519.48	0.03	1.10633	322.794	356.445	53.178	54.7824	312.637	352.24	2188.46	978.526	996.321	12	0.00702584	3166.98	1.02807	221203
brl3-2	P625_0	17	3773.18	6229.81	0.02	1.10865	347.107	386.299	49.1604	54.3775	334.487	374.122	2675.89	1058.38	996.321	13	0.00802954	3734.27	1.01042	247912
brl3-2	P625_0	10	819.72	1052.19	0.02	1.1765	26	26	90	90	26	26	26	691.104	793.72	1	0.00125989	717.104	1.1431	49727.5
brl3-2	P625_0	11	1352.07	2209.23	0.08	1.18061	89.582	86.0169	72.4162	84.5597	87.6787	84.119	438.393	797.599	904.156	10	0.00553002	1235.99	1.09391	84613.5
brl3-2	P625_0	12	1564.33	2421.49	0.08	1.16962	121.555	121.4	72.4162	84.5597	116.023	118.727	580.116	846.695	956.55	10	0.00522712	1426.81	1.09638	113602
brl3-2	P625_0	13	2021.61	4598.84	0.14	1.16007	125.789	132.681	68.1156	66.4336	119.628	113.409	957.027	902.441	1015.3	13	0.00787941	1859.47	1.0872	146178
brl3-2	P625_0	14	2793.61	6137.08	0.05	1.15903	189.451	217.317	69.4959	70.0169	177.549	188.345	1597.94	975.01	1088.55	14	0.00826787	2572.95	1.08576	190058
brl3-2	P625_0	15	3701.25	7915.16	0.02	1.15122	252.491	237.054	68.5718	66.4336	236.907	231.114	2369.07	1060.74	1176.34	15	0.00850095	3429.81	1.07914	247262
brl3-2	P625_0	16	4848.05	9169.49	0	1.14319	324.411	314.996	69.8721	70.0169	304.26	279.475	3346.87	1162.72	1279.53	16	0.0085969	4509.59	1.07505	318828
brl3-2	P625_0	17	5733.64	11058	0	1.14159	364.631	354.924	69.0971	66.4336	344.15	325.735	4129.8	1235.49	1358.07	17	0.00883606	5365.29	1.06865	368238
brl3-2	P625_50	10	1062.63	1439.07	0	1.01658	21.4009	21.4009	52.5946	52.5946	21.4009	21.4009	21.4009	1030.02	1041.23	1	0.000960403	1051.42	1.01066	30410.5
brl3-2	P625_50	11	1517.92	2447.55	0.24	1.00783	78.9765	89.1356	64.7996	64.7989	76.5548	83.2346	229.664	1268.09	1280.99	8	0.00234193	1497.75	1.01347	103320
brl3-2	P625_50	12	1715.64	2645.26	0.24	1.01678	116.166	139.798	64.7996	64.7989	112.548	130.817	337.643	1354.09	1367.14	8	0.00219436	1691.74	1.01413	144669
brl3-2	P625_50	13	2056.37	3761.67	0.3	0.997588	139.359	153.358	61.7737	58.7475	134.817	145.875	539.269	1484.01	1498.93	9	0.00266857	2023.28	1.01636	205122
brl3-2	P625_50	14	2580.88	6968.7	0.12	1.00565	135.024	88.0581	54.3548	52.6961	130.178	86.2786	911.243	1613.1	1635.71	12	0.00427949	2524.34	1.0224	256829
brl3-2	P625_50	15	3247.94	12429.4	0.11	1.03191	130.353	104.151	54.8156	63.4349	124.254	103.697	1366.79	1726.24	1814.06	16	0.00606375	3093.04	1.05008	297804
brl3-2	P625_50	16	4060.33	16870.4	0.07	1.03923	153.131	135.813	56.7766	60.7148	146.004	133.764	2044.05	1827.05	1916.5	19	0.00730498	3871.1	1.04888	335634
brl3-2	P625_50	17	5018.76	23074.2	0.05	1.05626	165.709	173.18	58.1364	62.7277	158.221	170.879	2847.97	1899.04	2036	18	0.00884087	4747.01	1.05725	393689
brl3-2	P625_50	11	1305.16	2109.56	0.06	1.05956	50.3182	50.3182	49.6231	49.6231	50.1004	50.1004	100.201	1135.11	1204.53	7	0.0016604	1235.31	1.05655	84191.5
brl3-2	P625_50	12	1531.72	2929.99	0.04	1.07137	75.5833	49.3257	49.5483	49.3987	75.2215	49.2443	225.665	1234.66	1304.97	8	0.0022989	1460.32	1.04889	104858
brl3-2	P625_50	13	1848.41	3246.68	0.08	1.07461	140.501	135.113	49.5483	49.3987	139.278	135.093	417.833	1355.06	1426.9	8	0.00210245	1772.89	1.04259	151493
brl3-2	P625_50	14	2327.13	4566.4	0.03	1.0829	189.548	185.316	47.2768	44.9305	186.926	183.248	747.705	1492.6	1568.94	9	0.0025495	2240.3	1.03876	203016
brl3-2	P625_50	15	2756.67	6114.84	0.03	1.07086	210.081	216.966	51.8248	49.3987	204.008	213.378	1020.04	1625.02	1706.26	10	0.00293038	2645.06	1.0422	273857
brl3-2	P625_50	16	3099.2	9115.92	0.05	1.06201	183.026	184.714	47.2089	49.3987	177.917	177.89	1245.42	1735.41	1818.02	12	0.00385034	2980.83	1.03971	304105
brl3-2	P625_50	17	3490.03	10948.4	0.08	1.05445	199.479	187.301	51.375	49.9195	193.56	181.375	1548.48	1809.99	1894.2	13	0.00422342	3358.47	1.03917	341151
brl3-2	P625_50	11	1165.52	1372.6	0.02	1.02562	37.3631	37.3631	74.4759	74.4759	37.3631	37.3631	37.3631	1116.03	1128.15	1	0.000886403	1153.39	1.01051	30769
brl3-2	P625_50	12	1296.42	1895.38	0.11	1.03139	43.8708	43.8708	87.3904	87.3904	43.4177	43.4177	86.8355	1193.24	1208.68	7	0.0016547	1280.08	1.01277	52651.5
brl3-2	P625_50	13	1469.33	2736.53	0.15	1.02263	54.8088	22.3607	81.8302	74.4759	53.3855	22.3607	160.156	1287.75	1304.9	8	0.00229902	1447.91	1.01479	87602
brl3-2	P625_50	14	2079.89	5616.41	0.21	1.01898	94.6691	74.729	67.2768	61.3895	87.7649	74.3303	614.354	1397.46	1417.2	12	0.0049393	2011.82	1.03383	146928
brl3-2	P625_50	15	2614.25	7214.77	0.14	1.02514	138.17	114.248	67.7198	66.0497	129.806	112.301	1038.45	1486.09	1508.89	13	0.00530191	2524.54	1.03553	223896
brl3-2	P625_50	16	3281.95	11453.3	0.13	1.01979	153.983	147.474	64.067	61.3895	145.419	142.667	1599.61	1561.66	1588.15	16	0.00692632	3161.27	1.03817	279270
brl3-2	P625_50	17	3917.12	13430.8	0.09	1.02515	188.658	176.218	65.7747	64.6767	178.817	171.056	2145.81	1626.73	1653.23	17	0.00725852	3772.54	1.03833	332027
brl3-2	P625_50	9	722.675	853.897	0.01	1.02358	17.8045	17.8045	38.1572	38.1572	17.8045	17.8045	17.8045	689.104	704.87	1	0.0014187	706.909	1.0223	19271.5
brl3-2	P625_50	10	960.847	1092.07	0.05	1.0216	97.1292	97.1292	38.1572	38.1572	96.7988	96.7988	96.7988	846.038	863.718	1	0.00115779	942.837	1.0191	39845
brl3-2	P625_50	11	1380.44	2013.12	0.05	1.03541	143.498	143.498	53.1779	53.1779	123.651	123.651	247.303	1073.23	1093.44	7	0.00182909	1320.53	1.04537	75994
brl3-2	P625_50	12	1470.8	2103.48	0.07	1.03702	156.117	156.117	53.1779	53.1779	136.165	136.165	272.33	1138.14	1158.56	7	0.00172628	1410.47	1.04277	90055.5
brl3-2	P625_50	13	1654.44	2879.52	0.1	1.04153	133.148	106.4	62.8636	68.1986	119.138	104.062	357.413	1231.01	1254.99	8	0.00239045	1588.42	1.04156	123758
brl3-2	P625_50	14	1933.18	3968.8	0.08	1.03929	139.284	133.025	61.4214	62.6467	126.416	127.133	505.662	1347.25	1376.04	9	0.0029069	1852.91	1.04332	155610
brl3-2	P625_50	15	2465.78	8198.68	0.11	1.07758	107.048	71.8384	59.7062	61.2089	99.7552	70.662	798.041	1489	1609.4	13	0.0049708	2287.04	1.07815	202472
brl3-2	P625_50	16	2898.99	11175.8	0.16	1.08077	115.683	98.4219	63.5248	66.7609	108.923	96.7391	1089.23	1621.01	1742.16	15	0.00574	2710.24	1.06964	249166
brl3-2	P625_50	17	3329.38	14129.8	0.16	1.08042	123.177	102.793	65.0213	66.7609	116.566	101.917	1398.79	1729.1	1851.25	17	0.0064821	3127.9	1.06441	300215
brl3-2	P625_50	11	900.973	1254.74	0.01	1.0284	39.0512	39.0512	39.8056	39.8056	39.0512	39.0512	39.0512	841.262	861.922	1	0.0011602	880.313	1.02347	24542
brl3-2	P625_50	12	1001.05	1354.82	0.01	1.03075	79.0937	79.0937	39.8056	39.8056	76.5506	76.5506	76.5506	901.2	921.955	1	0.00108465	977.751	1.02383	31446
brl3-2	P625_50	13	1181.06	2059.57	0.01	1.03838	84.8955	84.8955	58.5007	58.5007	81.4749	81.4749	162.95	989.164	1011.27	7	0.00197771	1152.11	1.02512	42050.5
brl3-2	P625_50	14	1463.98	2623.61	0.02	1.04513	120.641	90.8382	62.999	71.9958	115.694	87.2067	347.082	1079.27	1102.06	8	0.00272218	1426.35	1.02638	67800
brl3-2	P625_50	15	1708.01	2867.64	0.02	1.04448	176.547	150.085	62.999	71.9958	166.869	138.13	500.607	1154.04	1178.37	8	0.00254588	1654.65	1.03225	87190
brl3-2	P625_50	16	2016.74	5794.27	0.06	1.03643	128.893	106.048	64.9837	69.1832	121.919	99.3842	731.511	1208.63	1243.38	11	0.00482556	1940.14	1.03948	115212
brl3-2	P625_50	17	2345.11	6524.69	0.04	1.04064	149.208	109.133	63.5383	66.3706	140.275	102.786	981.925	1261.57	1300.65	12	0.00538193	2243.5	1.04529	134911
brl3-2	P625_50	9	769.395	790.796	0.42	1.02191	44.7214	44.7214	63.4349	63.4349	44.7214	44.7214	44.7214	700.583	724.674	1	0.00137993	745.304	1.03232	35379
brl3-2	P625_50	10	1012.48	1033.88	0.25	1.02766	97.2761	97.2761	63.4349	63.4349	89.8053	89.8053	89.8053	889.978	915.199	1	0.00109266	979.783	1.03337	51686.5
brl3-2	P625_50	11	1603.72	2506.32	0.01	1.07459	83.9157	70.7248	58.2146	63.4349	75.8448	70.7248	379.224	1153.85	1184.14	10	0.00422247	1533.07	1.04608	75137
brl3-2	P625_50	12	1937.16	2839.76	0.01	1.08543	128.796	118.485	58.2146	63.4349	117.096	114.756	585.48	1258.59	1293.18	10	0.00386643	1844.07	1.05048	97101.5
brl3-2	P625_50	13	2475	4528.95	0.01	1.08649	148.336	164.194	64.0269	69.1455	137.925	158.417	965.478	1383	1436.64	12	0.00487247	2348.48	1.05387	153010
brl3-2	P625_50	14	3153.67	8928.93	0.03	1.07328	134.025	131.691	64.0953	67.5915	126.059	124.567	1512.7	1463.87	1545.38	17	0.00776509	2976.57	1.0595	236756
brl3-2	P625_50	15	3983.39	10798.5	0.02	1.07793	177.632	156.761	64.1017	66.0375	167.886	151.38	2182.52	1573.48	1674.18	18	0.00776501	3756	1.06054	295126
brl3-2	P625_50	16	4955.1	18706.6	0.03	1.10786	164.878	159.725	62.6352	63.807	156.327	151.895	2813.88	1690.89	1987.3	18	0.00905753	4504.77	1.09997	368038
brl3-2	P625_50	17	5922.67	23113.2	0.02	1.12237	183.63	190.835	64.0406	64.179	174.697	179.569	3668.63	1768.96	2066.45	21	0.0101624	5437.59	1.08921	481023
brl3-2	P625_50	10	1035.33	1217.46	0.08	1.02199	49.3098	49.3098	65.0952	65.0952	48.2597	48.2597	48.2597	965.928	986.021	1	0.00101418	1014.19	1.02085	40570
brl3-2	P625_50	11	1414.44	2022.17	0.06	1.02142	91.5284	91.5284	65.6729	65.6729	89.4644	89.4644	178.929	1208.48	1231.39	7	0.00162418	1387.41	1.01948	93381.5
brl3-2	P625_50	10	847.139	997.432	0.03	1.04765	41.9267	41.9267	82.2348	82.2348	41.1096	41.1096	41.1096	789.003	805.212	1	0.00124191	830.112	1.02051	29452
brl3-2	P625_50	11	1225.99	1622.15	0.04	1.05045	92.1773	92.1773	73.1842	73.1842	87.6874	87.6874	175.375	1022	1041.63	7	0.00192006	1197.38	1.02389	62331.5
brl3-2	P625_50	12	1389.75	1785.91	0.05	1.05436	129.436	129.436	73.1842	73.1842	122.388	122.388	244.775	1110.05	1130.87	7	0.00176854	1354.83	1.02577	71039.5
brl3-2	P625_50	13	1675.72	2071.89	0.04	1.05089	142.32	151.571	72.4163	70.8803	134.284	146.509	402.851	1223.59	1248.76	8	0.00240239	1626.44	1.0303	97375.5
brl3-2	P625_50	14	2155.75	3583.99	0.02	1.04758	163.4	196.671	64.3308	64.1336	155.261	183.883	776.303	1296.34	1338.75	10	0.00373483	2072.64	1.0401	199811
brl3-2	P625_50	15	2610.95	6579.63	0.04	1.03457	152.023	113.667	63.6742	62.9164	144.776	108.378	1158.21	1351.7	1394.76	13	0.00573575	2509.91	1.04025	243100
brl3-2	P625_50	16	2992.46	8142.94	0.08	1.03402	174.801	131.769	63.1071	61.6992	165.739	123.822	1491.65	1370.7	1419.25	14	0.00634136	2862.35	1.04546	292624
brl3-2	P625_50	17	3480.92	11036.2	0.04	1.03168	187.384	158.146	59.6823	60.8025	178.16	147.085	1959.76	1370.7	1419.7	16	0.00774812	3330.46	1.04518	345800
brl3-2	P625_50	13	1292.97	1818.28	0.13	1.02401	36.0572	36.0572	68.8721	68.8721	36.0572	36.0572	72.1143	1204.04	1220.85	7	0.0016382	1276.15	1.01318	53683
brl3-2	P625_50	14	1597.38	2731.03	0.21	1.02325	69.408	71.6543	50.3278	48.7221	68.44	70.718	273.76	1300.41	1319.75	9	0.00303088	1574.17	1.01474	112694
brl3-2	P625_50	15	1882.77	3929.68	0.1	1.0329	93.4596	68.8066	54.2656	64.1336	88.9858	68.7968	444.929	1380.41	1415.48	10	0.00353238	1825.34	1.03146	159772
brl3-2	P625_50	16	2175.36	6477.97	0.2	0.999475	99.3714	98.4208	58.3108	64.1336	94.6224	97.0464	662.357	1443.9	1479.76	12	0.00473049	2106.25	1.03281	195613
brl3-2	P625_50	17	2490.54	6793.15	0.16	1.01797	135.284	140.169	58.3108	64.1336	128.925	140.132	902.472	1507.47	1543.55	12	0.004535	2409.94	1.03344	230174
brl3-2	P625_50	10	923.79	1047.12	0	1.03027	26.0768	26.0768	57.5288	57.5288	26.0768	26.0768	26.0768	877.602	897.713	1	0.00111394	903.679	1.02226	31984
brl3-2	P625_50	11	1344.61	1848.85	0.12	1.0307	70.9403	81.5051	63.5399	57.5288	68.0244	75.6902	204.073	1106.49	1131.79	8	0.00265066	1310.57	1.02598	84799.5
brl3-2	P625_50	12	1588.96	2542.32	0.05	1.03904	87.6834	88.1878	58.9049	56.5742	83.9693	84.8794	335.877	1211.15	1238.22	9	0.00323043	1547.03	1.0271	116199
brl3-2	P625_50	13	2063.61	3959.83	0.04	1.04718	114.149	104.346	64.0297	63.4864	110.449	103.997	662.694	1346.75	1378.71	11	0.00435189	2009.45	1.02695	163437
brl3-2	P625_50	14	2637.31	5532.87	0.01	1.05157	162.248	167.761	63.5458	60.6422	154.224	163.67	1079.57	1460.65	1501.58	12	0.00466176	2540.22	1.03822	213896
brl3-2	P625_50	15	3347.03	10334.6	0.03	1.05034	145.803	121.527	66.5681	65.1182	139.523	119.461	1674.27	1555.55	1597.4	17	0.0075122	3229.82	1.03629	256701
brl3-2	P625_50	16	4210	13779.4	0.03	1.05374	158.389	144.135	66.1027	62.8945	150.603	141.5	2409.65	1626.26	1675.78	16	0.0095478	4035.91	1.04314	362832
brl3-2	P625_50	17	5134.43	16001.9	0.03	1.05455	199.772	190.399	63.4967	62.354	189.722	186.078	3225.27	1688.54	1738.31	17	0.00977959	4913.8	1.0449	421708
brl3-2	P625_50	10	951.524	964.524	0	1.05496	46.0977	46.0977	40.6013	40.6013	46.0977	46.0977	46.0977	861.037	905.427	1	0.00110445	907.135	1.04893	50372.5
brl3-2	P625_50	11	1322.49	1928.53	0.07	1.03351	54.9958	48.2701	44.8438	40.6013	54.9905	48.2701	164.972	1109.18	1157.51	8	0.00259178	1274.15	1.03794	97514.5
brl3-2	P625_50	12	1538.28	2144.32	0.07	1.03548	90.2287	93.5683	44.8438	40.6013	89.7371	92.358	269.211	1219.2	1267.6	8	0.00236668	1488.41	1.03351	128526
brl3-2	P625_50	13	1920.1	3590.23	0.14	1.06489	94.1125	106.809	54.9953	53.9726	92.7837	105.119	463.918	1366.01	1449.54	10	0.00344937	1829.93	1.04928	176556
brl3-2	P625_50	14	2508.5	5520.81	0.22	1.06204	129.25	86.2625	55.4142	54.1623	126.585	82.0975	886.095	1516.17	1603.75	12	0.00436478	2402.27	1.04422	248518
brl3-2	P625_50	15	3018.14	7081.21	0.09	1.08454	165.603	140.976	56.6595	56.4616	161.968	135.825	1295.74	1594.14	1693.31	13	0.00472447	2889.88	1.04438	312166
brl3-2	P625_50	16	3553.28	10152.2	0.06	1.08213	178.766	184.151	54.7617	54.0675	173.647	175.446	1736.47	1663	1765.61	15	0.00566375	3399.47	1.04525	358742
brl3-2	P625_50	17	4401.53	14315.9	0.03	1.07917	180.38	205.564	54.8305	54.0675	175.338	199.871	2454.73	1762.65	1876.21	19	0.00746186	4217.38	1.04366	448771
brl3-2	P625_50	10	730.378	868.54	0.03	1.05436	18.7883	18.7883	64.7989	64.7989	18.7883	18.7883	18.7883	675.074	711.589	1	0.0014053	693.862	1.05263	29843
brl3-2	P625_50	11	1038.91	1177.07	0.11	1.05501	103.946	103.946	64.7989	64.7989	101.671	101.671	101.671	884.476	934.966	1	0.00106956	986.147	1.05351	70552.5
brl3-2	P625_50	12	1179.83	1317.99	0.12	1.04864	151.956	151.956	64.7989	64.7989	148.519	148.519	148.519	975.387	1027.87	1	0.000972884	1123.91	1.04976	90673
brl3-2	P625_50	13	1423.02	1923.69	0.32	1.03768	137.536	137.536	73.7466	73.7466	132.445	132.445	264.889	1092	1147.95	7	0.00174224	1356.89	1.04874	124231
brl3-2	P625_50	14	1922.2	3434.64	0.13	1.07245	109.824	69.4957	64.7321	63.8388	105.511	69.3123	633.069	1192.12	1263.26	11	0.00474963	1825.19	1.05315	199607
brl3-2	P625_50	15	2495.76	6916.73	0.12	1.0642	114.498	78.0508	62.3532	62.2022	110.386	77.1457	1103.86	1267.37	1350.77	15	0.00740316	2371.24	1.05251	239209
brl3-2	P625_50	16	3071.38	9644.29	0.05	1.07729	138.347	118.371	65.408	62.2022	133.361	116.7	1600.33	1320.14	1411.21	17	0.00850332	2920.47	1.05167	277410
brl3-2	P625_50	17	3661.1	11447.3	0.04	1.08158	168.608	150.2	65.31	62.8787	161.566	145.231	2100.36	1371.66	1469.2	18	0.00884837	3472.02	1.05446	305765
brl3-2	P625_50	10	1023.69	1190.51	0.06	1.02344	23.0868	23.0868	72.3499	72.3499	23.0868	23.0868	23.0868	980.041	1000.6	1	0.000999401	1003.13	1.02049	37194.5
brl3-2	P625_50	11	1357.71	1524.54	0.13	1.02051	95.2307	95.2307	72.3499	72.3499	91.526	91.526	91.526	1239	1262.48	1	0.00079209	1330.53	1.02043	86989.5
brl3-2	P625_50	12	1527.5	2185.75	0.25	1.00906	78.7604	78.7604	60.1061	60.1061	76.7637	76.7637	153.527	1345.02	1369.98	7	0.00145987	1498.55	1.01932	118276
brl3-2	P625_50	13	1814.75	3190.8	0.21	1.01575	93.7857	66.3985	63.1193	69.1455	91.2572	65.6049	273.772	1506.41	1533.39	8	0.00195645	1780.18	1.01942	169292
brl3-2	P625_50	14	2278.6	5516.26	0.14	1.01979	114.324	123.002	60.7549	60.9454	109.518	119.206	547.59	1675.09	1706.98	10	0.00292915	2222.68	1.02516	210234
brl3-2	P625_50	15	2867.69	8620.45	0.1	1.03404	130.477	110.107	61.8885	61.364	125.04	108.884	1000.32	1784.03	1823.88	13	0.00438626	2784.35	1.02993	243584
brl3-2	P625_50	16	3506.96	10789.2	0.07	1.0426	159.455	157.277	63.9586	63.2182	153.15	155.026	1531.5	1869	1912.41	15	0.005229	3400.51	1.03131	319230
brl3-2	P625_50	17	4193.56	16032.2	0.06	1.04076	171.056	158.987	63.2666	61.7826	163.594	151.4	2126.72	1926	1969.83	18	0.00659956	4052.73	1.03475	360946
brl3-2	P625_50	10	767.14	874.268	0.01	1.24343	61.9326	61.9326	56.9761	56.9761	61.9112	61.9112	61.9112	555.267	705.207	1	0.00141802	617.178	1.24298	44277
brl3-2	P625_50	11	1306.91	2206.5	0.13	1.15	91.9026	84.1537	65.8627	66.0585	88.6535	82.2068	354.614	781.927	939.296	9	0.00425851	1136.54	1.1499	78630
brl3-2	P625_50	12	1527.85	2427.44	0.01	1.14625	126.514	117.713	65.8627	66.0585	121.759	113.69	487.035	863.959	1021.79	9	0.0039147	1350.99	1.13091	99958
brl3-2	P625_50	13	1911.19	2834.13	0.02	1.12581	157.919	143.418	59.9218	63.4349	150.85	140.246	754.251	961.568	1121.59	10	0.00445794	1715.82	1.11386	134668
brl3-2	P625_50	14	2497.04	5892.81	0.12	1.182	122.991	77.4529	63.4792	66.2841	117.639	76.5283	1176.39	1095.93	1267.13	15	0.00789183	2272.32	1.0989	187252
brl3-2	P625_50	15	3345.77	7149.99	0.07	1.19049	162.903	120.26	63.0028	66.2841	156.109	117.855	1873.3	1218.86	1390.93	17	0.0086273	3092.16	1.08202	233946
brl3-2	P625_50	16	4094.33	10131.6	0.05	1.18306	172.098	148.128	64.3516	64.179	164.059	142.888	2460.88	1339.12	1512.87	20	0.00991496	3800	1.07746	301992
brl3-2	P625_50	17	4683.1	11888.4	0.07	1.18025	192.463	173.645	66.0923	66.4305	183.73	166.342	2939.67	1429.31	1603.7	16	0.00997695	4368.99	1.0719	341188
brl3-2	P625_100	9	960.767	970.965	0.41	1.02064	55.2268	55.2268	58.3245	58.3245	55.2268	55.2268	55.2268	888.237	905.54	1	0.00110431	943.464	1.01834	42664.5
brl3-2	P625_100	10	1319.79	1513.17	0.03	1.03913	87.225	87.225	62.4697	62.4697	83.7972	83.7972	167.594	1117.12	1145.34	7	0.00174621	1284.71	1.0273	88185.5
brl3-2	P625_100	11	1998.67	3001.35	0.13	1.03605	121.577	95.0287	55.8371	62.4697	115.04	91.6804	460.159	1476.14	1512.36	9	0.00264488	1936.3	1.03221	157428
brl3-2	P625_100	12	2335.34	3338.02	0.1	1.04883	165.882	142.494	55.8371	62.4697	156.57	137.43	626.282	1630.16	1671.81	9	0.00239262	2256.44	1.03496	221573
brl3-2	P625_100	13	2845.59	5403.54	0.14	1.02812	155.754	159.361	56.4479	60.5346	146.378	153.919	878.268	1867	1911.07	11	0.0031396	2745.27	1.03654	287274
brl3-2	P625_100	14	3854.93	9888.96	0.07	1.03941	146.499	94.2817	60.0887	62.7447	137.844	92.1954	1516.29	2193.18	2243.44	16	0.00490319	3709.47	1.03921	364565
brl3-2	P625_100	15	4848.49	12332.4	0.05	1.04009	189.284	147.843	59.4826	60.5346	175.465	142.315	2105.58	2526.29	2577.08	17	0.00465643	4631.86	1.04677	464014
brl3-2	P625_100	16	5774.57	18427.8	0.05	1.04237	192.352	153.58	63.4504	66.6148	178.577	141.032	2678.65	2836.53	2889.28	20	0.00519161	5515.18	1.04703	551234
brl3-2	P625_100	17	6737.39	25660.4	0.05	1.04053	186.859	162.055	66.9223	71.222	173.967	138.654	3305.38	3114.86	3187.06	19	0.00596161	6420.23	1.0494	744492
brl3-2	P625_100	10	1333.95	1553.99	0.03	1.04307	72.0139	72.0139	64.5024	64.5024	72.0139	72.0139	72.0139	1233.13	1261.94	1	0.000792434	1305.15	1.02207	72688
brl3-2	P625_100	11	1912.83	2685.06	0.19	1.02305	95.1303	70.8378	61.7305	64.5024	92.9972	70.8378	278.992	1588.76	1627.44	8	0.00184338	1867.75	1.02414	181132
brl3-2	P625_100	12	2267.19	4278.56	0.12	1.01227	95.924	102.094	63.1488	64.5024	93.2012	98.2904	466.006	1745.88	1787.57	10	0.0027971	2211.89	1.025	248310
brl3-2	P625_100	13	2903.51	5834.86	0.13	1.02928	144.173	124.866	63.9904	66.3505	138.534	121.312	831.204	1988.45	2038.48	11	0.00294338	2819.66	1.02974	342320
brl3-2	P625_100	14	3859.29	10108	0.09	1.04109	162.564	160.388	65.3849	68.1986	151.863	154.897	1366.77	2336.42	2396.21	14	0.00375592	3703.18	1.04216	453012
brl3-2	P625_100	15	5022.58	17420.3	0.06	1.04316	175.838	173.731	67.2024	68.1986	165.555	168.514	2152.21	2675.33	2736.68	18	0.00475028	4827.55	1.0404	603875
brl3-2	P625_100	16	6292.29	26566.4	0.06	1.06533	182.717	153.979	68.593	69.1455	172.913	150.572	2939.52	3018.31	3186.11	17	0.00533566	5957.84	1.05614	737220
brl3-2	P625_100	17	7362.23	29921.4	0.03	1.0716	214.152	180.095	69.0467	69.5046	202.757	173.824	3649.62	3333.5	3507.49	18	0.00513188	6983.12	1.05429	902815
brl3-2	P625_100	9	870.01	870.01	0	1.01566	42.9418	42.9418	62.2415	62.2415	42.9418	42.9418	42.9418	813.652	827.068	1	0.00120909	856.593	1.01566	31162.5
brl3-2	P625_100	10	1157.23	1157.23	0	1.01445	102.022	102.022	62.2415	62.2415	100.802	100.802	100.802	1039.94	1055.2	1	0.000947685	1140.74	1.01445	63295
brl3-2	P625_100	11	1700.28	2331.25	0.06	1.04154	103.426	70.4365	72.5092	71.9958	99.9964	65.5134	299.989	1365.11	1390	8	0.00215827	1665.1	1.02113	155229
brl3-2	P625_100	12	1963.09	2594.06	0.06	1.04797	141.501	112.162	72.5092	71.9958	136.116	106.607	408.347	1511.6	1538.59	8	0.00194984	1919.95	1.02247	197766
brl3-2	P625_100	13	2436.43	3687.32	0.07	1.04669	166.427	140.421	66.4418	67.1186	160.869	136.407	643.476	1736.94	1770.72	9	0.00225897	2380.42	1.02353	286624
brl3-2	P625_100	14	3130.45	7183.32	0.12	1.01292	149.916	162.395	66.6911	62.5256	142.97	155.322	1000.79	2043.26	2081.04	12	0.00336371	3044.05	1.02838	355908
brl3-2	P625_100	15	4023.12	13264.2	0.1	1.00941	147.849	108.876	66.2363	66.5713	142.11	106.452	1563.21	2349.54	2396.78	16	0.0045895	3912.75	1.02821	474485
brl3-2	P625_100	16	5015.15	19137.7	0.08	1.02527	154.748	111.307	66.8594	67.6199	149.419	111.212	2241.28	2630.22	2693.93	20	0.00556806	4871.5	1.02949	647674
brl3-2	P625_100	17	5881.72	23787.6	0.06	1.03552	171.239	147.721	65.543	67.249	165.521	142.271	2813.86	2903.94	2970.66	17	0.00572264	5717.79	1.02867	746570
brl3-2	P625_100	11	1510.69	1938.16	0.02	1.03029	63.6554	63.6554	62.5924	62.5924	63.0079	63.0079	63.0079	1412.24	1447.04	1	0.000691067	1475.25	1.02403	84387
brl3-2	P625_100	12	1701.27	2128.74	0.03	1.03406	99.7801	99.7801	62.5924	62.5924	99.0202	99.0202	99.0202	1557	1601.49	1	0.000624419	1656.02	1.02732	123325
brl3-2	P625_100	13	2145.37	4122.41	0.15	1.00812	73.1586	51.3433	58.7806	60.4925	72.7429	51.3433	290.971	1803.12	1852.74	9	0.00215897	2094.09	1.02449	208180
brl3-2	P625_100	14	2831.75	7995.97	0.28	1.01053	90.9343	83.2254	66.0645	62.5924	89.0831	79.6492	623.581	2141.03	2195.21	12	0.00318877	2764.61	1.02428	293962
brl3-2	P625_100	15	3692.72	12862.4	0.15	1.02878	116.954	94.2973	66.0059	64.1823	110.399	91.187	1103.99	2464.51	2523.19	15	0.00396324	3568.5	1.03481	386198
brl3-2	P625_100	16	4721.44	18954.5	0.06	1.04547	134.568	117.164	66.6282	65.835	128.351	115.49	1796.92	2773.21	2837.49	19	0.00493393	4570.13	1.03311	489188
brl3-2	P625_100	17	5861.73	26356.5	0.05	1.04658	152.129	153.509	67.6307	67.0482	144.635	148.079	2603.42	3034.03	3123.4	18	0.00576294	5637.45	1.03978	698716
brl3-2	P625_100	9	832.416	839.487	0	1.01761	43.6005	43.6005	53.3929	53.3929	43.6005	43.6005	43.6005	777.579	788.815	1	0.00126772	821.179	1.01368	21560.5
brl3-2	P625_100	10	1156.47	1288.68	0	1.02824	78.8263	78.8263	52.9938	52.9938	76.3304	76.3304	152.661	985.982	998.814	7	0.00200238	1138.64	1.01565	49263
brl3-2	P625_100	11	1713.32	1845.53	0.04	1.03172	189.706	189.706	52.9938	52.9938	179.135	179.135	358.269	1315.1	1333.9	7	0.00149936	1673.37	1.02387	109402
brl3-2	P625_100	12	2030.71	2978.5	0.03	1.03974	136.174	102.674	58.4106	52.9938	129.956	101.601	519.826	1453.45	1486.01	9	0.00269177	1973.27	1.02911	154563
brl3-2	P625_100	13	2545.4	3493.19	0.04	1.04221	203.402	162.71	58.4106	52.9938	195.329	158.972	781.315	1697.03	1731.79	9	0.00230975	2478.34	1.02706	191451
brl3-2	P625_100	14	3367.58	4739.98	0.01	1.05691	215.642	150.643	61.461	55.5986	206.681	143.03	1240.08	2021.98	2073.73	11	0.00289334	3262.07	1.03235	298742
brl3-2	P625_100	15	4120.86	8800.38	0.02	1.04538	188.767	84.7659	56.2088	53.3929	181.345	82.3286	1632.1	2366.35	2421.96	14	0.003716	3998.46	1.03061	351464
brl3-2	P625_100	16	5297.05	13770.1	0.03	1.0416	211.991	115.23	53.5956	54.2005	204.043	114.301	2448.51	2692.54	2753.16	17	0.00435862	5141.05	1.03034	548429
brl3-2	P625_100	17	6231.95	20077.3	0.06	1.0394	213.24	144.731	55.1449	57.8043	205.107	140.132	3076.61	2966.05	3033.35	20	0.00494503	6042.66	1.03132	703204
brl3-2	P625_100	11	1323.31	1615.38	0.02	1.02813	35.5106	35.5106	57.6526	57.6526	35.5106	35.5106	35.5106	1260.97	1287.8	1	0.000776521	1296.48	1.02069	58727.5
brl3-2	P625_100	12	1490.05	1782.12	0.02	1.04167	70.2237	70.2237	57.6526	57.6526	69.527	69.527	69.527	1374.73	1419.83	1	0.000704311	1444.26	1.0317	105079
brl3-2	P625_100	13	1787.47	2898.16	0.07	1.03358	55.4176	28.6531	60.9479	60.7512	54.831	28.6531	164.493	1572.38	1621.22	8	0.00185046	1736.88	1.02913	139754
brl3-2	P625_100	14	2267.04	3743.95	0.19	1.03918	95.6638	91.4819	62.7081	62.5956	94.377	90.0289	377.508	1817.6	1884.39	9	0.00212271	2195.11	1.03277	198022
brl3-2	P625_100	15	2860.86	5450.34	0.05	1.05423	136.24	148.341	65.8398	64.44	132.585	146.864	662.923	2106.12	2179.66	10	0.00229393	2769.04	1.03316	281502
brl3-2	P625_100	16	3495.82	7057.62	0.09	1.0468	173.296	209.748	68.726	66.2144	168.583	201.898	1011.5	2378.01	2456.04	11	0.00244295	3389.51	1.03137	399466
brl3-2	P625_100	17	4226.79	12957.4	0.08	1.04359	152.406	146.789	70.6173	67.3017	147.477	136.795	1474.77	2617.58	2702.73	15	0.00369996	4092.35	1.03285	532683
brl3-2	P625_100	11	1326.92	1692.06	0.2	1.0517	91.2496	91.2496	62.5417	62.5417	89.5193	89.5193	179.039	1118.74	1144.42	7	0.00174761	1297.78	1.02246	76271.5
brl3-2	P625_100	12	1518.35	1883.49	0.07	1.05187	122.482	122.482	62.5417	62.5417	120.502	120.502	241.005	1246.17	1273.39	7	0.00157061	1487.17	1.02097	108927
brl3-2	P625_100	13	1847.54	2658.2	0.04	1.05222	121.096	111.299	58.4615	59.8586	119.273	110.603	357.818	1439.84	1484.26	8	0.00202121	1797.66	1.02775	165854
brl3-2	P625_100	14	2387.71	4631.61	0.02	1.05444	124.172	142.577	60.8659	59.8586	121.187	137.877	605.936	1703.97	1766.84	10	0.00282991	2309.9	1.03368	254632
brl3-2	P625_100	15	2969.51	7394.39	0.04	1.04577	128.707	128.459	61.4065	59.8586	125.058	125.176	875.407	1999.95	2068.56	12	0.003384	2875.36	1.03274	313680
brl3-2	P625_100	16	3535.24	9332.52	0.09	1.04315	148.804	144.585	62.6763	62.5417	144.459	139.05	1155.67	2267.84	2344.81	13	0.0034118	3423.51	1.03264	419448
brl3-2	P625_100	17	4191.36	14398.4	0.15	1.02775	142.347	141.324	61.3864	59.8586	137.848	139.345	1516.33	2544.53	2625.55	16	0.00418959	4060.86	1.03214	512214
brl3-2	P625_100	10	950.027	1087.58	0	1.04121	17.8885	17.8885	63.4349	63.4349	17.8885	17.8885	17.8885	902.843	932.138	1	0.0010728	920.731	1.03182	28710.5
brl3-2	P625_100	11	1377.95	1694.68	0.33	1.0329	67.8762	67.8762	69.2518	69.2518	63.9365	63.9365	127.873	1207.77	1242.19	7	0.00161006	1335.64	1.03168	72343
brl3-2	P625_100	12	1589.28	1906.02	0.36	1.03479	105.958	105.958	69.2518	69.2518	101.137	101.137	202.274	1341.41	1377.37	7	0.00145204	1543.68	1.02954	116908
brl3-2	P625_100	13	1921.37	2794.67	0.04	1.04738	110.04	96.4652	68.9694	68.4047	104.904	91.9674	314.711	1552.23	1591.25	8	0.00188531	1866.95	1.02915	161139
brl3-2	P625_100	14	2344.03	3217.33	0.02	1.05706	159.281	133.877	68.9694	68.4047	151.938	128.082	455.815	1802.69	1866.19	8	0.00160755	2258.51	1.03787	292106
brl3-2	P625_100	15	2921.59	6055.04	0.12	1.03254	123.649	74.4495	73.4588	69.0408	118.17	72.1	709.02	2112	2179.69	11	0.00275268	2821.02	1.03565	402243
brl3-2	P625_100	16	3900.61	13407.5	0.16	1.03917	117.669	77.2969	71.4468	67.603	113.364	77.0151	1360.37	2415.72	2488.58	17	0.00482203	3776.09	1.03298	509358
brl3-2	P625_100	17	5015.23	20746.2	0.11	1.04051	141.265	125.522	71.9945	69.0408	135.294	122.405	2164.7	2678.91	2754.99	16	0.00580764	4843.62	1.03543	615922
brl3-2	P625_100	9	694.439	698.682	0.01	1.02488	39.3573	39.3573	62.7839	62.7839	39.3573	39.3573	39.3573	638.304	655.082	1	0.00152653	677.661	1.02476	22791
brl3-2	P625_100	10	1004.51	1138.6	0	1.05578	74.5401	74.5401	66.2304	66.2304	72.7374	72.7374	145.475	823.197	855.429	7	0.00233801	968.672	1.037	62605
brl3-2	P625_100	11	1621.96	2348.96	0.12	1.03938	117.884	104.379	55.5742	54.2954	111.876	101.254	447.506	1109.2	1150.42	9	0.00347699	1556.7	1.04192	113871
brl3-2	P625_100	12	1911.14	2638.15	0.08	1.04632	156.374	136.641	55.5742	54.2954	149.627	133.216	598.508	1240.04	1285.65	9	0.00311127	1838.55	1.03949	141334
brl3-2	P625_100	13	2388.58	3721.07	0.03	1.05458	177.388	174.433	58.099	62.7839	169.596	167.657	847.978	1449.55	1501.64	10	0.00332968	2297.53	1.03963	192316
brl3-2	P625_100	14	3100.36	5810.87	0.02	1.05177	184.379	187.967	59.3129	62.7839	176.179	181.246	1233.25	1753.33	1809.71	12	0.00386803	2986.58	1.0381	248152
brl3-2	P625_100	15	4119.18	11558	0.06	1.04481	166.581	97.285	59.2493	63.1094	158.498	95.2369	1901.97	2055.76	2120.2	17	0.00565984	3957.73	1.04079	334341
brl3-2	P625_100	16	5217.55	16230.6	0.04	1.05367	186.87	136.785	59.9131	63.4349	178.632	136.213	2679.48	2344.26	2414.5	20	0.00621245	5023.75	1.03858	441437
brl3-2	P625_100	17	6305.62	23802.4	0.04	1.05379	180.568	157.672	60.4564	64.0444	172.535	152.792	3450.7	2620.71	2694.26	20	0.0074232	6071.41	1.03858	537922
brl3-2	P625_100	11	1215.69	1632.8	0.32	1.07969	75.4594	75.4594	100.634	100.634	66.3693	66.3693	132.739	1007.38	1064.77	7	0.00187833	1140.12	1.06628	55827
brl3-2	P625_100	12	1385.29	1802.4	0.06	1.07833	102.378	102.378	100.634	100.634	91.5643	91.5643	183.129	1122.8	1180.54	7	0.00169414	1305.93	1.06077	70869
brl3-2	P625_100	13	1705.46	2122.56	0.06	1.08724	168.187	168.187	100.634	100.634	148.879	148.879	297.757	1302.11	1369.08	7	0.00146083	1599.87	1.066	114891
brl3-2	P625_100	14	2161.88	3294.8	0.1	1.07936	176.096	181.351	90.2373	69.444	161.084	177.485	483.253	1564.83	1633.59	8	0.00183644	2048.08	1.05556	163836
brl3-2	P625_100	15	2710.93	5370.24	0.22	1.07961	122.918	57.4282	79.0146	63.4349	115.177	57.4282	806.236	1775.05	1850.51	12	0.00378274	2581.28	1.05023	211350
brl3-2	P625_100	16	3263.39	8344.13	0.06	1.09008	134.904	93.3353	74.9145	63.4349	127.977	92.9139	1151.79	1972.14	2049.26	14	0.00439183	3123.93	1.04464	280814
brl3-2	P625_100	17	3868.97	11065.4	0.09	1.09404	139.811	105.335	77.1304	68.055	132.791	104.656	1593.49	2110.95	2191.24	17	0.00547636	3704.44	1.04441	352604
brl3-2	P625_100	10	1144.62	1451.24	0.14	1.03842	28.4429	28.4429	79.8753	79.8753	28.4429	28.4429	28.4429	1057.78	1116.17	1	0.000895918	1086.22	1.05376	87357
brl3-2	P625_100	11	1750.43	2683.74	0.14	1.04252	95.8755	102.657	69.5151	73.1786	90.5877	98.8838	271.763	1386.6	1462.8	8	0.00205086	1658.37	1.05551	171692
brl3-2	P625_100	12	2067.84	3640.99	0.1	1.03758	115.187	125.706	67.9951	68.3068	108.881	120.939	435.522	1528.52	1607.09	9	0.00248897	1964.04	1.05285	205233
brl3-2	P625_100	13	2600.17	5002.48	0.07	1.03615	149.527	166.534	64.738	63.4349	141.249	165.614	706.243	1767.62	1852.53	10	0.00269901	2473.86	1.05106	281996
brl3-2	P625_100	14	3397.03	6797.86	0.12	1.04978	200.933	213.505	64.2316	62.5671	191.23	210.796	1147.38	2100.56	2191.43	11	0.00273794	3247.94	1.0459	387682
brl3-2	P625_100	15	4336.66	10469.7	0.14	1.04684	200.015	190.235	59.4321	62.9873	189.885	183.251	1708.96	2443.34	2536.52	14	0.00354817	4152.31	1.0444	496323
brl3-2	P625_100	16	5258.78	16331	0.08	1.05135	200.122	203.609	59.5214	62.3433	190.329	193.226	2283.95	2758.4	2857.32	17	0.00419975	5042.35	1.04292	612664
brl3-2	P625_100	17	6199.23	21870.1	0.09	1.05112	190.048	180.869	66.0349	64.3299	181.379	176.287	2902.07	3049	3158.47	16	0.00506575	5951.07	1.0417	759388
brl3-2	P625_100	10	948.859	1096.25	0.05	1.03187	51.8845	51.8845	62.4472	62.4472	51.8845	51.8845	51.8845	882.617	896.974	1	0.00111486	934.502	1.01536	29412
brl3-2	P625_100	11	1503.93	1957.87	0.08	1.04441	93.7605	71.6486	47.9673	62.4472	90.6825	70.6824	272.047	1202.87	1222.65	8	0.0024537	1474.91	1.01967	77749
brl3-2	P625_100	12	1767.53	2221.48	0.04	1.04922	131.541	109.947	47.9673	62.4472	124.223	105.119	372.668	1342.27	1372.91	8	0.00218514	1714.94	1.03067	106007
brl3-2	P625_100	13	2222.28	3254.23	0.01	1.04949	160.634	153.317	49.9813	59.2353	150.466	148.873	601.863	1545.8	1579.75	9	0.00253205	2147.66	1.03474	153186
brl3-2	P625_100	14	2839.92	5605.05	0.08	1.0379	161.437	163.976	57.8153	65.0991	150.975	157.119	905.852	1835.06	1871.3	11	0.00320633	2740.92	1.03612	217928
brl3-2	P625_100	15	3764.85	10276.4	0.08	1.03081	159.205	147.258	54.9578	64.1302	150.82	141.55	1508.2	2129.59	2172.81	15	0.00460234	3637.79	1.03493	327858
brl3-2	P625_100	16	4777.29	15968	0.06	1.04059	167.814	116.691	58.9159	65.7695	160.808	115.433	2251.31	2382.03	2427.9	19	0.00576629	4633.34	1.03107	524742
brl3-2	P625_100	17	5603.85	20139.5	0.03	1.04064	184.512	137.566	59.1954	64.1302	174.764	132.202	2796.23	2603.08	2651.66	16	0.00603395	5399.31	1.03788	596000
brl3-2	P625_100	10	1109.5	1334.97	0.16	1.02048	29.4109	29.4109	54.6888	54.6888	29.4109	29.4109	29.4109	1038.16	1080.09	1	0.000925846	1067.58	1.03927	61296
brl3-2	P625_100	11	1716.09	2261.61	0.2	1.06084	109.356	127.36	70.9094	54.6888	104.895	125.936	314.686	1343.19	1388.02	8	0.00216135	1657.87	1.03511	155248
brl3-2	P625_100	12	2043.89	3029.95	0.35	1.03996	127.887	144.146	69.2397	59.4597	122.375	135.803	489.5	1484.27	1532.34	9	0.00261038	1973.77	1.03552	214115
brl3-2	P625_100	13	2640.15	4270.24	0.27	1.04761	178.119	170.881	69.0315	64.2307	170.196	141.156	850.978	1690.9	1749.56	10	0.00285786	2541.88	1.03866	360210
brl3-2	P625_100	14	3682.11	8501.5	0.09	1.068	181.017	169.015	69.1551	68.1986	170.603	164.295	1535.42	1991.67	2052.96	14	0.00438392	3527.09	1.04395	483980
brl3-2	P625_100	15	4901.3	13201.6	0.06	1.0683	196.962	162.029	61.1425	58.4652	183.018	161.199	2379.23	2271.41	2340.79	18	0.00555367	4650.64	1.0539	561932
brl3-2	P625_100	16	6067.03	20363.9	0.05	1.06371	191.958	155.672	67.4947	65.8054	179.46	150.807	3230.28	2539.74	2611.77	18	0.00689187	5770.03	1.05147	705801
brl3-2	P625_100	17	7183.03	24897.1	0.03	1.06863	215.469	162.069	67.0927	65.8054	201.82	159.685	4036.4	2785.27	2873.65	20	0.0069598	6821.68	1.05297	831464
brl3-2	P625_625	10	988.582	1025.63	0.24	1.02551	30.4631	30.4631	66.8014	66.8014	30.4631	30.4631	30.4631	937.13	958.119	1	0.00104371	967.593	1.02169	44264.5
brl3-2	P625_625	11	1653.03	2122.72	0.16	1.0417	87.689	112.301	61.725	62.488	87.014	110.422	261.042	1354.58	1389.96	8	0.00215833	1615.63	1.02315	126022
brl3-2	P625_625	12	1965.24	2434.93	0.19	1.05937	127.285	158.245	61.725	62.488	125.351	157.496	376.054	1533.89	1583.38	8	0.00189468	1909.95	1.02895	189291
brl3-2	P625_625	13	2548.62	5184	0.18	1.02551	93.674	73	57.1052	57.0948	92.1024	73	644.717	1841.56	1892.9	12	0.00369803	2486.28	1.02507	244542
brl3-2	P625_625	14	3475.91	6913.32	0.15	1.03906	143.984	125.723	59.5806	59.7914	140.982	123.491	1127.86	2263.03	2324.03	13	0.00344229	3390.89	1.02507	379615
brl3-2	P625_625	15	4724.29	10917.2	0.1	1.0438	177.99	187.486	59.6629	58.2986	171.805	180.677	1889.85	2697.63	2766.39	16	0.0039763	4587.48	1.02982	579106
brl3-2	P625_625	16	6063.57	15315.5	0.05	1.05238	221.356	251.885	64.6028	62.488	210.147	211.74	2731.91	3061.31	3185.94	18	0.00408043	5793.22	1.04667	878520
brl3-2	P625_625	17	7604.67	20516.8	0.05	1.05134	266.666	258.52	65.0094	64.3978	248.913	244.696	3733.69	3466.81	3604.69	20	0.00416125	7200.5	1.05613	1147130
brl3-2	P625_625	10	1312.35	1498.84	0	1.03534	48.2597	48.2597	55.9807	55.9807	48.2597	48.2597	48.2597	1242.33	1264.09	1	0.000791086	1290.59	1.01686	49019.5
brl3-2	P625_625	11	2099.7	3082.82	0	1.06074	131.077	131.717	61.2361	55.9807	119.573	124.523	358.718	1665.2	1706.47	8	0.00175802	2023.92	1.03744	153849
brl3-2	P625_625	12	2529.42	4868.53	0.02	1.04919	124.666	146.614	60.9507	59.9314	110.844	135.624	554.22	1860.01	1906.09	10	0.00262317	2414.23	1.04771	180502
brl3-2	P625_625	13	3576.35	7944.98	0.06	1.05432	168.384	103.254	64.6683	60.5224	156.174	99.2955	1249.4	2176	2229.28	13	0.0035886	3425.4	1.04407	298021
brl3-2	P625_625	14	5406.6	12062.5	0.02	1.06022	272.594	232.754	65.8218	64.9943	248.019	199.506	2480.19	2616.49	2680.66	15	0.00373043	5096.68	1.06081	501749
brl3-2	P625_625	15	7873.53	20565.7	0.01	1.05556	336.745	304.466	65.9541	64.9943	307.548	270.65	4305.68	3081.97	3159.09	19	0.00443165	7387.65	1.06577	798588
brl3-2	P625_625	16	10718.1	29510.9	0.01	1.05728	393.603	338.852	67.8981	69.0515	363.438	302.894	6541.89	3519.4	3633.21	18	0.0049543	10061.3	1.06528	1.16541e+06
brl3-2	P625_625	17	14548	43307.1	0	1.06552	432.511	350.693	65.0718	64.7575	400.912	335.322	9621.89	3965.58	4167.72	24	0.00575854	13587.5	1.07069	1.53874e+06
brl3-2	P625_625	10	1017.32	1143.75	0.03	1.0566	58.4623	58.4623	62.7839	62.7839	57.6888	57.6888	57.6888	927.454	958.863	1	0.0010429	985.142	1.03267	45096
brl3-2	P625_625	11	1539.48	1665.91	0.09	1.05015	174.258	174.258	62.7839	62.7839	171.126	171.126	171.126	1319.05	1365.23	1	0.00073248	1490.18	1.03309	114178
brl3-2	P625_625	12	1879.08	2594.81	0.09	1.04675	108.566	58.258	59.7979	62.7839	106.972	58.258	320.916	1499.12	1553.39	8	0.00193126	1820.04	1.03244	160642
brl3-2	P625_625	13	2479.67	3496.02	0.08	1.05369	153.888	117.012	62.0581	64.4107	150.834	114.021	603.336	1788.64	1864.12	9	0.00214579	2391.98	1.03666	275636
brl3-2	P625_625	14	3637.4	7516.76	0.08	1.0544	166.811	109.068	64.048	67.4381	159.378	104.887	1275.02	2211.65	2302.91	13	0.00347387	3486.67	1.04323	426490
brl3-2	P625_625	15	5265.41	12710.8	0.08	1.05976	228.519	166.561	63.7405	66.0375	217.382	158.836	2391.2	2650.44	2751.71	16	0.00399752	5041.64	1.04439	602990
brl3-2	P625_625	16	7356.86	19729.6	0.05	1.06191	278.467	202.073	67.5322	66.0375	261.751	168.074	3926.27	3071.16	3179.86	20	0.00471719	6997.43	1.05137	833404
brl3-2	P625_625	17	9777.19	28192.6	0.01	1.06746	342.104	280.957	67.2188	66.8942	320.782	238.196	5774.08	3496.17	3619.32	18	0.00497331	9270.25	1.05469	1.09059e+06
brl3-2	P625_625	12	1699.8	2091.59	0.11	1.02528	34.4037	34.4037	69.3793	69.3793	33.3123	33.3123	66.6247	1565.09	1630.99	7	0.00122625	1631.72	1.04172	139318
brl3-2	P625_625	13	2153.85	3880.9	0.06	1.03975	55.2812	55.5932	58.4562	65.3229	54.2181	54.4956	216.872	1857.09	1932.73	9	0.00206961	2073.96	1.03852	232553
brl3-2	P625_625	14	3083.25	6091.39	0.04	1.05857	103.437	81.5047	63.9426	68.1986	100.098	79.3095	700.687	2273.57	2359.19	12	0.00296712	2974.25	1.03665	360518
brl3-2	P625_625	15	4603.18	12644.1	0.2	1.03183	166.191	125.964	65.0427	68.1986	159.804	124.02	1757.85	2678.61	2775.08	16	0.00396386	4436.45	1.03758	621834
brl3-2	P625_625	16	6579.89	17942.7	0.08	1.06282	260.663	235.968	64.7874	68.1986	248.712	212.603	3233.26	3084.41	3191.28	18	0.0040736	6317.67	1.04151	1000241
brl3-2	P625_625	17	9129.41	30448.9	0.03	1.06032	306.834	290.182	65.3461	67.1963	290.688	282.249	5232.38	3493.39	3606.4	18	0.00499113	8725.77	1.04626	1290521
brl3-2	P625_625	11	1623.93	2025.46	0	1.03922	35.7351	35.7351	72.0721	72.0721	35.7351	35.7351	35.7351	1551.23	1588.2	1	0.000629644	1586.97	1.02329	89825
brl3-2	P625_625	12	1865.32	2266.85	0	1.04746	76.9177	76.9177	72.0721	72.0721	76.5572	76.5572	76.5572	1749	1788.4	1	0.000559158	1825.56	1.02178	110360
brl3-2	P625_625	13	2370.55	4289.1	0.12	1.03667	87.707	54.2033	68.1652	72.0721	83.5413	54.2033	250.624	2057.74	2107.43	8	0.00142353	2308.36	1.02694	208231
brl3-2	P625_625	14	3381.62	7509.66	0.13	1.03205	140.078	132.582	61.2939	64.1613	133.852	128.495	803.11	2467.48	2541.15	11	0.00236113	3270.59	1.03395	445150
brl3-2	P625_625	15	4895.28	14550.8	0.07	1.0372	190.069	138.984	64.8633	68.5187	179.935	136.257	1799.35	2913.74	2994.59	15	0.00333936	4713.09	1.03866	606050
brl3-2	P625_625	16	6847.11	23499.8	0.02	1.04792	243.033	157.741	65.635	66.6273	227.967	145.323	3191.54	3360.05	3444.66	19	0.00406427	6551.59	1.04511	761384
brl3-2	P625_625	17	9612.98	35468.1	0.01	1.0545	286.604	209.688	66.1575	65.5468	264.783	189.103	5295.67	3786.72	3880.91	20	0.00515343	9082.39	1.05842	1046380
brl3-2	P625_625	11	1599.9	1959.92	0.1	1.01576	111.929	111.929	46.9092	46.9092	110.39	110.39	110.39	1458.23	1487.97	1	0.000672055	1568.62	1.01994	115168
brl3-2	P625_625	12	1905.84	2800.87	0.06	1.02133	110.963	110.963	58.9694	58.9694	108.178	108.178	216.355	1652.02	1683.92	7	0.00118771	1868.37	1.02005	170236
brl3-2	P625_625	13	2459.26	4111.58	0.19	1.01479	153.371	139.089	67.4995	71.0296	144.465	128.472	433.396	1951.79	1999.15	8	0.00150064	2385.18	1.03106	276280
brl3-2	P625_625	14	3626.46	7046.17	0.04	1.03961	193.143	142.2	59.7333	58.3059	177.615	120.007	1065.69	2412.31	2467.6	11	0.00243151	3477.99	1.04269	381804
brl3-2	P625_625	15	5454.85	13943	0.04	1.03925	250.02	201.873	64.6656	66.8663	237.41	193.68	2374.1	2895.43	2954.65	15	0.0033845	5269.53	1.03517	588168
brl3-2	P625_625	16	7991.33	24188.8	0.02	1.04453	284.945	180.247	63.6222	62.8928	267.223	143.134	4275.57	3368.29	3432.21	16	0.00466172	7643.86	1.04546	844579
brl3-2	P625_625	17	10743.8	31099.7	0	1.05357	384.605	216.2	63.8282	62.8928	357.64	178.705	6437.52	3670.04	3820.92	18	0.00471091	10107.6	1.06295	1.21816e+06
brl3-2	P625_625	11	1399.94	1568.71	0.2	1.04039	32.3883	32.3883	81.1193	81.1193	32.3883	32.3883	32.3883	1297.01	1367.55	1	0.000731235	1329.4	1.05306	109998
brl3-2	P625_625	12	1601.67	1770.45	0.24	1.03507	61.0239	61.0239	81.1193	81.1193	60.4401	60.4401	60.4401	1469.02	1540.65	1	0.000649076	1529.46	1.04722	141446
brl3-2	P625_625	13	2015.15	3122.14	0.1	1.04189	66.6828	35.9026	76.1968	77.125	64.9725	35.9026	194.917	1733.09	1815.1	8	0.0016528	1928.01	1.0452	225282
brl3-2	P625_625	14	2867.22	4870.48	0.06	1.04701	161.409	134.079	73.6961	73.7356	154.413	130.308	617.651	2135.05	2221.58	9	0.00180052	2752.7	1.0416	352478
brl3-2	P625_625	15	4102.34	7256.85	0.11	1.04829	242.837	248.58	72.9479	73.7356	231.772	238.724	1390.63	2553.38	2645.32	11	0.00226815	3944.02	1.04014	598888
brl3-2	P625_625	16	5925.06	15615.7	0.12	1.04805	238.721	136.86	69.2539	72.5007	224.983	122.031	2699.8	2950.14	3060.41	17	0.00392105	5649.94	1.04869	904384
brl3-2	P625_625	17	8107.68	19381.8	0.04	1.06533	356.147	226.005	68.3186	70.71	334.831	225.258	4352.81	3365.12	3477.76	18	0.00373803	7717.93	1.0505	1142898
brl3-2	P625_625	13	1797.02	2487.41	0.03	1.04136	49.603	49.603	65.8598	65.8598	49.603	49.603	99.206	1666	1697.81	7	0.00117799	1765.21	1.01802	97817
brl3-2	P625_625	14	2486.36	4090.06	0.23	1.01387	100.574	85.1856	52.3765	61.809	97.5168	82.4024	390.067	2043.77	2084.06	9	0.00191933	2433.83	1.02158	219631
brl3-2	P625_625	15	3376.25	7000.06	0.09	1.03068	150.695	121.753	53.7721	59.8631	144.133	119.235	864.801	2416.78	2472.08	11	0.0024271	3281.58	1.02885	341732
brl3-2	P625_625	16	4207.24	9113.57	0.12	1.03643	194.633	155.499	53.5162	59.0362	182.114	153.447	1274.8	2779.28	2844.81	12	0.00246062	4054.08	1.03778	521352
brl3-2	P625_625	17	5225.45	14893.8	0.06	1.03796	201.339	168.208	57.2161	60.6661	188.795	164.73	1887.95	3133	3212.06	15	0.00311327	5020.95	1.04073	708980
brl3-2	P625_625	11	1482.58	1880.98	0.01	1.04742	55.2738	55.2738	46.5441	46.5441	53.8097	53.8097	107.619	1321.31	1372.03	7	0.00145769	1428.93	1.03754	92292.5
brl3-2	P625_625	12	1781.35	2633.64	0.15	1.03943	67.9334	74.0249	51.5484	55.7843	66.8938	70.9366	200.681	1526.18	1577.55	8	0.00190168	1726.86	1.03155	110888
brl3-2	P625_625	13	2512.83	5172.14	0.09	1.04104	103.649	60.7322	56.9981	49.726	96.3446	56.6224	578.068	1833.73	1890.94	11	0.00317303	2411.8	1.04189	190293
brl3-2	P625_625	14	3925.29	9379.28	0.01	1.05023	176.04	138.234	58.3191	55.7843	165.474	124.92	1489.26	2271.71	2340.93	14	0.00384462	3760.98	1.04369	332242
brl3-2	P625_625	15	5749.88	13371.9	0.02	1.05116	267.667	198.005	62.1596	59.4208	251.363	183.087	2764.99	2734.68	2805.54	16	0.00392081	5499.68	1.04549	435487
brl3-2	P625_625	16	7862.87	23038.8	0.02	1.05726	288.384	235.423	63.0569	60.4889	267.64	211.56	4282.24	3173.95	3248.73	16	0.00492501	7456.19	1.05454	666187
brl3-2	P625_625	17	10030.5	27253	0	1.06548	373.842	295.605	63.0359	61.5571	349.41	250.599	5939.97	3594.62	3675.21	17	0.00462559	9534.6	1.05201	948598
brl3-2	P625_625	11	1422.31	1731.13	0.01	1.04125	41.2449	41.2449	46.8476	46.8476	40.2244	40.2244	40.2244	1335	1381.07	1	0.000724079	1375.23	1.03424	72762.5
brl3-2	P625_625	12	1717.66	2623.58	0.01	1.04487	44.0904	31.3847	47.1382	46.8476	43.222	31.3847	129.666	1537.02	1585.39	8	0.00189227	1666.69	1.03059	86237.5
brl3-2	P625_625	13	2237.92	3751	0.01	1.04454	82.8848	72.3715	48.9692	50.655	80.5925	71.5437	322.37	1852.24	1906.38	9	0.00209822	2174.61	1.02911	159560
brl3-2	P625_625	14	3503.74	9592.55	0.1	1.03834	126.444	99.5723	57.6354	57.3808	119.348	95.0158	1074.13	2296.49	2365.74	14	0.0038043	3370.63	1.03949	338940
brl3-2	P625_625	15	5210.64	12491.1	0.04	1.05812	238.263	193.562	59.1616	58.365	224.384	187.654	2243.84	2748.58	2828	15	0.00353607	4992.42	1.04371	549804
brl3-2	P625_625	16	7073.93	19068.9	0.01	1.0625	293.78	274.02	61.1199	60.5241	275.702	249.616	3584.13	3166.74	3254.79	18	0.00399411	6750.87	1.04785	762280
brl3-2	P625_625	17	8981.16	28941.3	0.02	1.05578	312.598	313.406	62.0607	64.9831	295.328	306.609	5020.57	3574.09	3667	17	0.00463595	8594.66	1.04497	920652
brl3-2	P625_0	14	1167.06	1811.01	0.26	1.05516	50.454	50.454	64.9028	64.9028	49.6229	49.6229	99.2458	1015.1	1066.15	7	0.0018759	1114.35	1.0473	74861
brl3-2	P625_0	15	1378.57	3191.23	0.24	1.02842	60.418	61.4993	74.8328	64.9028	58.7515	58.9542	235.006	1071.43	1136.9	9	0.00351834	1306.44	1.05521	125952
brl3-2	P625_0	16	1674.78	3848.75	0.11	1.0944	66.9307	49.8559	68.1756	61.4814	63.401	46.4107	380.406	1174.66	1273.19	11	0.00471256	1555.07	1.07698	173634
brl3-2	P625_0	17	2141.85	4387.07	0.16	1.09382	87.9983	71.7868	66.9778	61.4814	81.8543	66.447	654.834	1332.89	1437.87	13	0.00556379	1987.73	1.07754	216686
brl3-2	P625_0	18	2624.54	5756.7	0.22	1.07996	118.508	102.994	65.7403	58.2405	111.621	95.7131	1004.59	1442.86	1557.98	14	0.00577672	2447.45	1.07236	288622
brl3-2	P625_0	19	3208.37	6340.53	0.07	1.09387	176.199	142.754	65.7403	58.2405	166.434	138.946	1497.9	1503.62	1622.58	14	0.00554674	3001.53	1.06891	384224
brl3-2	P625_0	20	3953.88	9394.26	0.04	1.08281	194.264	180.342	54.7435	56.7823	185.448	176.105	2225.38	1503.62	1622.71	17	0.00739506	3729	1.0603	445351
brl3-2	P625_0	13	1179.42	1239.57	0.35	1.03667	80.623	80.623	88.0908	88.0908	78.4347	78.4347	78.4347	1061.99	1098.79	1	0.000910088	1140.43	1.03419	63912.5
brl3-2	P625_0	14	1474.74	3228.21	0.27	1.03418	79.6946	70.0427	71.2233	69.5749	77.9657	68.907	311.863	1091.97	1155.96	9	0.00346034	1403.83	1.05051	126739
brl3-2	P625_0	15	1765.93	3519.41	0.23	1.02989	141.024	141.311	71.2233	69.5749	137.565	136.605	550.26	1134.4	1201.84	9	0.00332824	1684.66	1.04824	196631
brl3-2	P625_0	16	2138.68	5317.79	0.38	1.03154	126.591	88.6889	75.0983	74.0546	119.645	86.8217	837.513	1169.01	1252.54	12	0.00558863	2006.52	1.06586	239684
brl3-2	P625_0	17	2630.52	5809.63	0.22	1.04341	186.463	173.742	75.0983	74.0546	173.122	152.315	1211.86	1229.37	1325.28	12	0.00528191	2441.22	1.07754	293940
brl3-2	P625_0	18	3112.81	7583.98	0.1	1.05124	193.561	137.341	74.9199	74.0546	179.341	120.304	1614.07	1274.43	1370.75	14	0.00656573	2888.5	1.07766	324456
brl3-2	P625_0	19	3675.77	8287.72	0.07	1.06063	225.554	178.153	77.2095	79.8279	209.376	158.255	2093.76	1380.89	1420.23	15	0.0070411	3474.65	1.05788	360778
brl3-2	P625_0	20	4395.04	11086.8	0.05	1.06181	245.554	214.543	73.1607	79.8279	228.123	203.214	2737.47	1462.69	1448.39	17	0.00828505	4200.16	1.0464	426577
brl3-2	P625_0	12	1022.6	1073.38	0.45	1.10568	65.643	65.643	92.8624	92.8624	56.5685	56.5685	56.5685	846.18	956.962	1	0.00104497	902.749	1.13277	85485.5
brl3-2	P625_0	13	1272.9	1597.19	0.09	1.09631	124.644	124.644	58.5451	58.5451	116.451	116.451	232.901	909.002	1023.61	7	0.00195387	1141.9	1.11472	114973
brl3-2	P625_0	14	1611.5	3115.71	0.24	1.11272	129.508	139.523	69.9685	69.5406	124.827	130.466	499.309	978.011	1093.47	9	0.00365809	1477.32	1.09082	167953
brl3-2	P625_0	15	1984.46	4267.9	0.03	1.12568	163.2	205.393	69.7673	68.9625	156.974	198.806	784.871	1045.42	1168.46	10	0.00427912	1830.29	1.08424	197432
brl3-2	P625_0	16	2397.02	6057.45	0.02	1.13935	167.233	115.79	72.3809	68.9625	157.039	106.33	1099.27	1102.31	1226.39	12	0.00570781	2201.59	1.08877	211204
brl3-2	P625_0	17	2968.13	7671.88	0.03	1.13323	177.746	97.4185	75.1714	81.3844	166.321	93.2309	1496.89	1244.2	1368.41	14	0.00657696	2741.09	1.08283	242442
brl3-2	P625_0	18	3500	9340.83	0.04	1.14483	185.965	126.487	78.0225	81.3844	176.014	119.954	1936.15	1323.7	1454.38	16	0.00756336	3259.86	1.07367	263938
brl3-2	P625_0	19	4345.4	11884.7	0.03	1.14981	206.379	180.91	72.4229	80.3948	195.963	177.792	2547.52	1493.99	1662.48	18	0.00781965	4041.5	1.07519	378394
brl3-2	P625_0	20	5099.09	13965.7	0.04	1.139	225.608	180.91	68.236	71.2742	215.353	177.792	3230.3	1543.21	1714.98	20	0.00874648	4773.51	1.06821	453242
brl3-2	P625_0	10	795.229	859.767	0.03	1.05719	61.7217	61.7217	53.5308	53.5308	60.3075	60.3075	60.3075	692.503	733.508	1	0.00136331	752.811	1.05635	33864
brl3-2	P625_0	11	948.941	1013.48	0	1.05306	123.192	123.192	53.5308	53.5308	117.631	117.631	117.631	782.737	825.749	1	0.00121102	900.368	1.05395	38241
brl3-2	P625_0	12	1089.68	1154.22	0	1.05323	193.648	193.648	53.5308	53.5308	185.626	185.626	185.626	847.127	896.032	1	0.00111603	1032.75	1.05512	46040
brl3-2	P625_0	13	1254.52	1319.05	0	1.05	271.187	271.187	53.5308	53.5308	259.763	259.763	259.763	933.135	983.329	1	0.00101695	1192.9	1.05165	50167
brl3-2	P625_0	14	1479.39	2174.37	0.11	1.07204	131.848	55.4965	72.6195	76.373	126.51	55.3624	379.531	1032.17	1083.84	8	0.00276793	1411.71	1.04794	77674
brl3-2	P625_0	15	1745.23	2820.3	0.09	1.07677	108.697	44.2967	68.3571	66.5014	103.308	42.72	516.542	1150.06	1201.75	10	0.00416061	1666.6	1.04718	105648
brl3-2	P625_0	16	2173.43	6126.85	0.1	1.06323	97.2134	67.5422	57.8683	57.4259	93.1116	66.5282	838.004	1242.04	1298.51	14	0.00693101	2080.04	1.0449	150710
brl3-2	P625_0	17	2796.78	7484.85	0.11	1.06454	142.905	115.317	58.5798	61.2045	136.244	113.391	1362.44	1279.71	1367.72	15	0.00731143	2642.15	1.05852	265700
brl3-2	P625_0	18	3487.45	9886.59	0.11	1.0692	159.924	142.243	60.7315	60.7512	150.11	135.595	1951.43	1313.47	1408.44	18	0.00923007	3264.9	1.06817	317599
brl3-2	P625_0	19	4317.92	13021.8	0.06	1.07218	187.996	136.699	58.7208	60.7512	175.411	136.624	2631.17	1383.84	1497.98	20	0.0100135	4015.01	1.07545	362574
brl3-2	P625_0	20	5343.45	16364.6	0.05	1.07068	211.064	191.467	55.2883	59.2378	198.225	187.251	3568.06	1403.76	1544.31	18	0.0116557	4971.81	1.07475	413610
brl3-2	P625_0	12	1010.08	1060.21	0.37	1.05973	53.7505	53.7505	95.7106	95.7106	50.2195	50.2195	50.2195	892.272	956.327	1	0.00104567	942.491	1.07171	73330.5
brl3-2	P625_0	13	1105.8	1155.93	0.24	1.06598	107.463	107.463	95.7106	95.7106	94.8103	94.8103	94.8103	933.955	998.339	1	0.00100166	1028.77	1.07488	84954
brl3-2	P625_0	14	1285.7	2137.16	0.07	1.06693	75.7514	35.8469	60.1048	54.4623	67.3333	35.8469	202	989.427	1058.44	8	0.00283435	1191.43	1.07912	100810
brl3-2	P625_0	15	1579.01	2800.24	0.1	1.06289	119.358	99.0915	49.3826	42.3019	111.091	97.4188	444.366	1015.99	1101.58	9	0.00363114	1460.36	1.08125	122502
brl3-2	P625_0	16	2046.91	4143.88	0.04	1.06607	176.67	159.637	46.4245	34.5923	166.749	156.541	833.744	1075.06	1163.57	10	0.00429713	1908.8	1.07236	145540
brl3-2	P625_0	17	2441.78	4538.74	0.04	1.07726	244.322	262.812	46.4245	34.5923	226.553	259.357	1132.77	1121.16	1220.17	10	0.00409779	2253.93	1.08334	176276
brl3-2	P625_0	18	2718.94	4838.37	0.02	1.07549	242.61	229.726	40.8825	32.3668	226.885	221.073	1361.31	1163.99	1263.28	11	0.00474956	2525.3	1.07668	184076
brl3-2	P625_0	19	3264.97	8500.75	0.04	1.07886	215.588	125.161	52.7262	44.3969	202.693	118.609	1824.24	1222.68	1324.67	14	0.00679414	3046.91	1.07157	212606
brl3-2	P625_0	20	4105.94	11038.3	0.04	1.09667	228.014	165.368	54.4043	49.1178	213.737	154.822	2564.85	1267.77	1369.77	17	0.00876059	3832.62	1.07131	280760
brl3-2	P625_0	13	1106.25	1146.11	0.16	1.03682	32.45	32.45	56.3099	56.3099	32.45	32.45	32.45	1043.44	1073.8	1	0.000931275	1075.89	1.02821	44612.5
brl3-2	P625_0	14	1346.96	2561.79	0.07	1.03455	70.7221	36.6879	72.3757	72.5528	68.564	36.6879	205.692	1103.48	1134.8	8	0.00264365	1309.17	1.02887	73598
brl3-2	P625_0	15	1632.7	3158.04	0.08	1.05966	108.103	62.5413	73.4506	74.6141	105.637	61.7926	422.55	1166.29	1200.29	9	0.00333254	1588.84	1.02761	110931
brl3-2	P625_0	16	2132.45	5864.29	0.13	1.06637	105.657	58.6287	83.1344	81.573	100.57	53.8516	703.99	1350.39	1392.85	12	0.00502566	2054.38	1.038	179081
brl3-2	P625_0	17	2705.25	7459.97	0.13	1.06875	150.896	131.977	77.8908	79.1242	142.988	128.104	1143.9	1448.02	1498.08	13	0.00534017	2591.92	1.04372	269517
brl3-2	P625_0	18	3115.56	9052.44	0.11	1.06576	160.028	173.19	72.0989	74.6141	151.843	165.111	1518.43	1463.64	1515.28	15	0.00659942	2982.07	1.04476	332353
brl3-2	P625_0	19	3751.58	9688.46	0.06	1.07217	221.178	265.514	72.0989	74.6141	208.471	246.183	2084.71	1488.16	1539.8	15	0.00649435	3572.86	1.05002	440664
brl3-2	P625_0	20	4401.42	12815.3	0.07	1.06041	231.231	274.652	66.7913	64.4314	216.111	262.304	2593.33	1572.31	1626.65	17	0.00737713	4165.64	1.0566	474153
brl3-2	P625_0	13	1092.49	1631.19	0.05	1.05002	47.7229	47.7229	38.2826	38.2826	47.7229	47.7229	95.4458	931.668	997.047	7	0.00200592	1027.11	1.06365	71084.5
brl3-2	P625_0	14	1297.37	1836.06	0.03	1.06549	99.116	99.116	38.2826	38.2826	98.1839	98.1839	196.368	1009.69	1099.13	7	0.00181961	1206.05	1.07571	106341
brl3-2	P625_0	15	1551.19	3293.86	0.13	1.06682	113.014	118.333	64.2226	63.053	109.135	113.384	436.541	1009.69	1099.13	9	0.00363923	1446.23	1.07258	135366
brl3-2	P625_0	16	1781.12	4349.7	0.1	1.06947	136.397	94.0625	55.6676	39.4725	127.905	78.8733	639.526	1009.69	1099.13	10	0.00454904	1649.21	1.07998	139510
brl3-2	P625_0	17	2291.9	6431.05	0.08	1.06438	170.395	107.994	52.3999	39.4725	159.32	93.9415	1115.24	1009.69	1099.13	12	0.00636865	2124.92	1.07858	155880
brl3-2	P625_0	18	2829.16	8025.33	0.08	1.06937	157.276	106.743	65.9802	55.008	147.082	104.695	1617.91	1009.69	1099.13	16	0.0100079	2627.59	1.07671	176158
brl3-2	P625_0	19	3656.41	9849.62	0.05	1.07503	213.106	174.668	61.3491	51.4118	198.321	172.129	2379.85	1050.68	1099.13	17	0.0109177	3430.53	1.06584	233306
brl3-2	P625_0	20	4332.1	10766	0.03	1.08352	248.689	191.857	62.0639	55.008	231.806	190.518	3013.48	1219.56	1099.13	18	0.0118275	4233.04	1.0234	278747
brl3-2	P625_0	9	694.067	717.326	0.36	1.06369	59.5186	59.5186	60.6422	60.6422	59.0931	59.0931	59.0931	591.156	634.548	1	0.00157592	650.249	1.06739	46126
brl3-2	P625_0	10	883.245	906.504	0.33	1.06872	118.147	118.147	60.6422	60.6422	115.378	115.378	115.378	707.301	765.098	1	0.00130702	822.678	1.07362	68706
brl3-2	P625_0	11	1020.3	1043.56	0.28	1.0608	167.826	167.826	60.6422	60.6422	163.67	163.67	163.67	794.27	852.472	1	0.00117306	957.941	1.0651	83827.5
brl3-2	P625_0	12	1139.65	1162.91	0.19	1.06184	236.139	236.139	60.6422	60.6422	223.808	223.808	223.808	845.246	903.511	1	0.00110679	1069.05	1.06604	97769
brl3-2	P625_0	13	1341.04	1955.66	0.21	1.05619	126.582	53.4699	54.4903	60.6422	119.367	51.2445	358.102	896.452	961.297	8	0.00312078	1254.55	1.06894	113150
brl3-2	P625_0	14	1608.42	3433.52	0.4	1.04311	97.9569	54.7853	60.6861	67.7869	93.0778	54.1379	558.467	954.763	1020.68	11	0.00587843	1513.23	1.06291	125310
brl3-2	P625_0	15	1983.33	4545.48	0.32	1.04951	130.157	71.8546	60.7231	60.9454	119.994	68.0294	839.96	1004.73	1072.23	12	0.00652847	1844.69	1.07515	168294
brl3-2	P625_0	16	2458.86	5021.01	0.14	1.08172	183.803	107.462	60.7231	60.9454	168.677	101.833	1180.74	1104.55	1172.24	12	0.0059715	2285.29	1.07595	246164
brl3-2	P625_0	17	2816.58	6341	0.06	1.09217	200.052	179.435	61.7376	64.8921	184.72	170.276	1477.76	1148.08	1216.17	13	0.00657804	2625.84	1.07264	267930
brl3-2	P625_0	18	3461.57	8089.87	0.06	1.09293	199.67	180.182	54.3483	60.6422	186.955	168.434	2056.51	1195.29	1265.2	16	0.00869429	3251.8	1.06451	303044
brl3-2	P625_0	19	4297.03	10799.4	0.05	1.09311	227.248	218.509	52.2433	60.5928	214.893	204.414	2793.61	1269.19	1342.81	18	0.00968121	4062.8	1.05765	398594
brl3-2	P625_0	20	5150.22	13642.5	0.05	1.10132	207.356	214.995	58.9728	55.9665	196.407	204.184	3535.33	1344.13	1417.81	18	0.0126957	4879.45	1.05549	448702
brl3-2	P625_0	12	905.332	946.349	0.2	1.05307	61.6847	61.6847	70.0963	70.0963	61.6847	61.6847	61.6847	807.092	843.647	1	0.00118533	868.776	1.04208	52752.5
brl3-2	P625_0	13	1147.63	1648.27	0.16	1.03256	72.6472	40.4599	68.6243	70.0963	72.2405	40.4599	216.722	892.794	929.69	8	0.00322688	1109.52	1.03435	103864
brl3-2	P625_0	14	1591.43	3949.22	0.27	1.01665	77.1708	45.2769	69.7863	70.0963	75.41	45.2769	527.87	1003.76	1051.24	12	0.00665881	1531.63	1.03904	173469
brl3-2	P625_0	15	2023.59	4381.38	0.25	1.04233	112.005	91.8065	69.7863	70.0963	106.183	84.386	743.283	1189.1	1239.56	12	0.00564718	1932.38	1.0472	252256
brl3-2	P625_0	16	2489.69	5562.02	0.24	1.04237	136.767	107.612	66.3389	64.7585	126.575	92.5309	1012.6	1344.51	1395.55	13	0.00573251	2357.11	1.05625	328333
brl3-2	P625_0	17	2906.94	5979.27	0.16	1.06006	166.704	124.642	66.3389	64.7585	151.226	106.241	1209.81	1498.87	1573.31	13	0.00508481	2708.68	1.0732	425012
brl3-2	P625_0	18	3246.18	8586.41	0.11	1.05518	148.786	98.6348	64.3623	70.0963	134.886	85.4225	1483.75	1534.77	1609.54	16	0.00683427	3018.52	1.07542	451073
brl3-2	P625_0	19	3745.29	14435.3	0.13	1.05307	118.653	55.5764	78.1255	81.5619	108.244	54.6742	1948.39	1534.77	1609.54	18	0.0111833	3483.17	1.07525	479608
brl3-2	P625_0	20	4165.14	15244.3	0.12	1.06002	127.78	90.0131	79.0765	81.5619	114.828	69.0785	2296.56	1534.77	1609.54	20	0.0124259	3831.33	1.08712	490610
brl3-2	P625_0	13	950.045	1066.94	0.45	1.05558	33.2708	33.2708	76.1595	76.1595	32.5257	32.5257	65.0515	849.17	883.504	7	0.00226371	914.222	1.03918	45534
brl3-2	P625_0	14	1158.52	1306.8	0.01	1.06906	70.8138	68.0269	66.1793	69.444	64.8447	62.434	194.534	904.067	946.077	8	0.00317099	1098.6	1.05454	65280
brl3-2	P625_0	15	1462.98	1611.26	0	1.06748	144.811	130.397	66.1793	69.444	132.769	115.741	398.306	985.099	1028.54	8	0.00291674	1383.41	1.05752	85305
brl3-2	P625_0	16	1845.58	1993.87	0.01	1.05896	250.7	245.411	66.1793	69.444	234.066	224.223	702.198	1049.3	1093.48	8	0.00274353	1751.5	1.05372	114062
brl3-2	P625_0	17	2486.88	5798.21	0.02	1.05232	192.627	119.35	55.5803	58.3925	184.202	116.97	1289.41	1094.31	1138.49	12	0.00614847	2383.72	1.04328	174802
brl3-2	P625_0	18	2876.22	6187.54	0.04	1.05171	243.228	199.697	55.5803	58.3925	232.844	193.041	1629.91	1129.23	1173.62	12	0.00596444	2759.14	1.04243	228691
brl3-2	P625_0	19	3247.98	6559.31	0.01	1.06382	281.957	233.829	55.5803	58.3925	268.177	225.397	1877.24	1192.04	1274.28	12	0.0054933	3069.27	1.05822	264978
brl3-2	P625_0	20	3666.61	7924.02	0.01	1.08641	285.7	184.058	55.2245	56.0041	258.535	168.309	2068.28	1238.92	1381.01	13	0.00579286	3307.2	1.10867	308240
brl3-2	P625_0	13	1088.38	1718.05	0.03	1.10963	31.1056	31.1056	118.488	118.488	30.4808	30.4808	60.9617	944.358	1026.17	7	0.001949	1005.32	1.08262	55856.5
brl3-2	P625_0	14	1213.27	1842.95	0.77	1.11461	63.1798	63.1798	118.488	118.488	39.8619	39.8619	79.7238	1002.1	1086.91	7	0.00184007	1081.83	1.1215	70964.5
brl3-2	P625_0	15	1449.72	3192.56	0.03	1.12429	76.892	71.2062	85.0261	56.8177	60.7342	59.8814	242.937	1057.28	1142.16	9	0.00350215	1300.22	1.11499	93703
brl3-2	P625_0	16	1795.24	5897.78	0.28	1.07764	85.116	64.4599	87.2721	80.2724	73.2256	61.5224	512.579	1111.79	1199.43	12	0.00583613	1624.37	1.10519	134197
brl3-2	P625_0	17	2321.19	7484.07	0.13	1.09198	118.276	66.994	82.4182	80.2724	104.017	65.192	936.149	1167.44	1256.71	14	0.00716158	2103.59	1.10344	205599
brl3-2	P625_0	18	2877.15	9320.42	0.18	1.09604	142.543	101.245	82.9664	80.2724	129.426	96.566	1423.69	1218.29	1309.18	16	0.00840218	2641.98	1.08901	274920
brl3-2	P625_0	19	3498.27	11028.7	0.21	1.09878	176.145	140.635	80.3167	74.7734	161.976	130.211	1943.71	1293.35	1384.54	17	0.00866717	3237.06	1.0807	381253
brl3-2	P625_0	20	3939.16	11469.6	0.19	1.10061	207.452	207.145	80.3167	74.7734	190.004	189.673	2280.05	1357.02	1449.73	17	0.0082774	3637.07	1.08306	431526
brl3-2	P625_0	12	1147.47	1262.23	0.03	1.03152	55.6972	55.6972	54.3651	54.3651	54.9004	54.9004	109.801	1020.3	1036.08	7	0.00193035	1130.1	1.01537	37861.5
brl3-2	P625_0	13	1405.69	2277.87	0.17	1.0179	73.2493	65.4694	70.3874	68.414	71.2526	63.5472	285.01	1096.3	1112.69	9	0.00359488	1381.31	1.01765	66694
brl3-2	P625_0	14	1755.49	4679.24	0.23	1.01703	82.8625	47.4441	71.23	68.1986	80.0383	47.0106	560.268	1157.99	1175.45	12	0.00595515	1718.25	1.02167	110494
brl3-2	P625_0	15	2134.93	5058.67	0.15	1.01768	128.109	84.8884	71.23	68.1986	121.914	79.2465	853.396	1216.5	1238.17	12	0.00565351	2069.9	1.03142	161623
brl3-2	P625_0	16	2616.06	6530.51	0.11	1.01798	164.585	142.768	68.8802	66.7875	154.309	128.35	1234.47	1274.51	1299.38	13	0.0061568	2508.98	1.04268	215286
brl3-2	P625_0	17	3338.67	8377.1	0.03	1.04212	197.351	181.132	66.1394	65.9739	181.489	154.022	1814.89	1338.01	1365.16	15	0.00732516	3152.9	1.05892	295513
brl3-2	P625_0	18	4011.82	10163.1	0.01	1.04581	238.639	150.316	61.9134	65.3764	218.265	118.152	2400.92	1356.51	1386.79	16	0.00793198	3757.43	1.0677	347418
brl3-2	P625_0	19	5110.53	14377.9	0.02	1.0419	262.627	225.772	59.643	62.0239	243.161	198.85	3404.26	1399.58	1433.75	19	0.00976461	4803.84	1.06384	413809
brl3-2	P625_0	20	5959.12	16464.8	0.02	1.04281	299.247	264.4	59.2602	58.6713	278.874	259.738	4183.11	1433.56	1470.42	20	0.0102011	5616.67	1.06097	512754
brl3-2	P625_50	11	859.035	872.927	0.24	1.02308	72.133	72.133	101.31	101.31	66.5282	66.5282	66.5282	770.855	786.902	1	0.00127081	837.384	1.02586	29845
brl3-2	P625_50	12	1049.81	1063.7	0	1.03366	137.45	137.45	101.31	101.31	124.868	124.868	124.868	891.76	912.361	1	0.00109606	1016.63	1.03264	42388.5
brl3-2	P625_50	13	1243.27	1257.16	0	1.05398	215.484	215.484	101.31	101.31	193.869	193.869	193.869	988.142	1027.79	1	0.000972963	1182.01	1.05183	57646.5
brl3-2	P625_50	14	1401.66	1415.55	0	1.06688	285.126	285.126	101.31	101.31	263.418	263.418	263.418	1052.82	1116.53	1	0.000895631	1316.23	1.0649	84184.5
brl3-2	P625_50	15	1548.85	1562.74	0.01	1.06134	343.111	343.111	101.31	101.31	320.47	320.47	320.47	1141.13	1205.74	1	0.000829368	1461.6	1.05969	105396
brl3-2	P625_50	16	1812.45	2663.31	0	1.05149	165.622	76.6094	70.7836	75.0686	157.959	76.6094	473.876	1248.71	1315.58	8	0.00228036	1722.59	1.05217	118418
brl3-2	P625_50	17	2242.79	4612.88	0.12	1.02584	163.62	151.942	65.8803	63.4349	158.226	150.296	791.129	1355.64	1424.68	10	0.00350955	2146.77	1.04472	183150
brl3-2	P625_50	18	2666	8159.88	0.12	1.03499	148.016	80.9273	69.1607	67.5	143.38	80.2465	1147.04	1408.44	1481.87	13	0.00539859	2555.48	1.04325	232532
brl3-2	P625_50	19	3464.97	8958.85	0.05	1.05147	227.605	192.455	69.1607	67.5	216.89	188.336	1735.12	1564.83	1644.13	13	0.0048658	3299.95	1.05	319690
brl3-2	P625_50	20	3957.69	9775.29	0.01	1.06532	247.926	221.998	68.4235	63.4349	233.779	214.114	2104.01	1631.88	1726.36	14	0.00521329	3735.89	1.05937	401114
brl3-2	P625_50	14	1465.28	2374.84	0.15	1.06209	50.4907	44.2334	67.724	70.4024	50.1183	44.2025	200.473	1213.87	1263.31	9	0.00316627	1414.35	1.03601	119218
brl3-2	P625_50	15	1756.13	2665.7	0.06	1.06427	106.174	92.9652	67.724	70.4024	102.735	88.529	410.94	1281.71	1331.43	9	0.00300428	1692.65	1.0375	171255
brl3-2	P625_50	16	2250.96	5994.3	0.08	1.03935	121.259	109.4	65.4249	69.7751	114.75	107.042	803.249	1349.66	1402.14	12	0.00499236	2152.91	1.04554	243318
brl3-2	P625_50	17	2801.1	8293.84	0.14	1.05105	148.514	130.762	72.1427	71.0296	138.447	126.289	1246.02	1411.91	1464.47	14	0.00614557	2657.93	1.05386	318361
brl3-2	P625_50	18	3433.05	11864.4	0.13	1.03362	148.642	132.153	65.3847	69.7751	139.338	124.964	1811.4	1441.59	1500.71	18	0.00866259	3252.99	1.05535	391837
brl3-2	P625_50	19	4383.93	16148.6	0.1	1.04387	177.181	211.197	64.1003	67.9063	167.044	199.766	2672.7	1487.31	1549.03	16	0.0103291	4160.01	1.05382	448374
brl3-2	P625_50	20	5102.22	17590	0.07	1.06235	203.986	215.204	68.1798	69.7751	193.679	212.906	3292.55	1566.66	1634.47	17	0.010401	4859.2	1.05001	523141
brl3-2	P625_50	10	864.76	883.145	0	1.05579	89.479	89.479	7.30576	7.30576	89.0056	89.0056	89.0056	733.774	775.281	1	0.00128985	822.78	1.05102	32443
brl3-2	P625_50	11	1059.73	1078.12	0	1.05232	142.318	142.318	7.30576	7.30576	137.295	137.295	137.295	871.711	917.414	1	0.00109002	1009.01	1.05027	40485
brl3-2	P625_50	12	1206.79	1225.18	0	1.05217	171.336	171.336	7.30576	7.30576	165.747	165.747	165.747	983.598	1035.46	1	0.000965757	1149.34	1.04998	49918
brl3-2	P625_50	13	1337.25	1355.64	0	1.05765	171.336	171.336	7.30576	7.30576	165.747	165.747	165.747	1100.92	1165.92	1	0.000857694	1266.67	1.05573	65089
brl3-2	P625_50	14	1467.98	1916.46	0.01	1.06652	113.45	113.45	30.7759	30.7759	110.532	110.532	221.064	1175.44	1241.08	7	0.00161149	1396.51	1.05118	95646.5
brl3-2	P625_50	15	1652.62	3780.7	0.14	1.05351	86.7899	73.198	53.8951	64.0285	84.9038	72.2203	339.615	1233.9	1305.46	9	0.00306405	1573.51	1.05028	135120
brl3-2	P625_50	16	1989.58	5901.76	0.18	1.04699	88.9415	76.5665	59.3606	62.0205	84.3307	60.9016	590.315	1291.8	1366.99	12	0.00512075	1882.11	1.0571	177407
brl3-2	P625_50	17	2429.56	8552.75	0.16	1.05599	113.678	89.7783	63.5811	63.4349	106.087	84.1724	954.786	1327.85	1406.46	14	0.00639903	2282.63	1.06437	216223
brl3-2	P625_50	18	3067.78	11070	0.11	1.06724	147.362	133.976	62.2373	63.4349	138.54	122.25	1523.94	1366.03	1446.8	16	0.00760298	2889.97	1.06153	261453
brl3-2	P625_50	19	3874.69	12155.3	0.03	1.09053	183.096	171.336	60.8545	63.4349	167.786	165.747	2181.21	1401.33	1494.43	18	0.00869894	3582.54	1.08155	333426
brl3-2	P625_50	20	4781.92	15613.4	0.05	1.09573	213.731	195.077	62.419	70.71	191.871	169.118	2878.06	1425.05	1575.95	20	0.00951804	4303.11	1.11127	364394
brl3-2	P625_50	14	1162.75	1201.6	0.07	1.16033	76.0592	76.0592	39.1304	39.1304	76.0592	76.0592	76.0592	931.034	1086.69	1	0.000920225	1007.09	1.15456	110190
brl3-2	P625_50	15	1394.73	1535.42	0.07	1.16182	119.966	119.966	80.9328	80.9328	117.245	117.245	234.49	995.366	1154.79	7	0.00173191	1229.86	1.13406	132902
brl3-2	P625_50	16	1778.36	4203.86	0.26	1.12097	95.8373	44.5039	65.4323	62.5153	94.1461	44.5039	564.876	1042.17	1203.33	11	0.00498615	1607.05	1.1066	195571
brl3-2	P625_50	17	2346.07	5723.35	0.2	1.10912	153.258	106.393	62.1862	62.1027	147.898	98.2344	1035.29	1105.04	1273.27	12	0.00549767	2140.32	1.09613	276344
brl3-2	P625_50	18	2815.18	7222.14	0.11	1.14849	187.537	146.229	65.8867	62.5153	173.019	123.155	1384.15	1129.28	1314.88	13	0.00608419	2513.43	1.12006	378134
brl3-2	P625_50	19	3451.21	8944.99	0.14	1.12889	231.569	177.664	61.5176	62.1027	208.843	168.22	1879.59	1149.38	1367.09	14	0.00658335	3028.97	1.1394	466692
brl3-2	P625_50	20	4114.21	11331.3	0.15	1.13371	245.241	182.162	59.8681	52.7652	223.629	168.22	2459.92	1165.4	1416.56	16	0.00776527	3625.32	1.13485	526176
brl3-2	P625_50	12	900.565	1202.46	0.02	1.05336	50.2972	50.2972	75.9638	75.9638	46.8615	46.8615	46.8615	808.356	850.267	1	0.0011761	855.218	1.05302	40448
brl3-2	P625_50	13	1071.72	1416.1	0.01	1.07815	76.8112	76.8112	68.1094	68.1094	71.977	71.977	143.954	854.299	918.093	7	0.00217843	998.253	1.07359	60338.5
brl3-2	P625_50	14	1252.17	1596.56	0.01	1.07748	131.122	131.122	68.1094	68.1094	125.339	125.339	250.678	917.238	989.929	7	0.00202035	1167.92	1.07214	86565
brl3-2	P625_50	15	1504.42	2408.39	0.29	1.03695	140.316	164.449	70.7275	75.9638	134.272	158.446	402.816	1009.8	1083.47	8	0.00276888	1412.62	1.06499	121641
brl3-2	P625_50	16	1897.06	5433.59	0.09	1.05082	105.478	59.1931	64.1141	73.0725	100.603	59.0762	704.224	1082.6	1158.72	12	0.00604117	1786.83	1.06169	142806
brl3-2	P625_50	17	2471	7203.31	0.07	1.06186	124.631	95.8697	59.4677	61.845	118.896	90.8581	1188.96	1144.87	1224.69	15	0.00816536	2333.82	1.05878	176516
brl3-2	P625_50	18	3119.28	9265.76	0.05	1.07389	134.879	123.157	62.385	62.8503	127.872	116.004	1662.33	1275.37	1365.86	18	0.00951784	2937.7	1.06181	221560
brl3-2	P625_50	19	4051.59	10675.2	0.03	1.07122	183.276	180.743	61.5651	61.5527	172.723	170.176	2418.12	1384.08	1485.72	19	0.00942301	3802.2	1.06559	286876
brl3-2	P625_50	20	5057.34	13672.2	0.03	1.07792	202.549	154.443	62.7207	60.2551	191.101	148.219	3248.72	1505.19	1614.02	17	0.0105327	4753.92	1.06383	361177
brl3-2	P625_50	11	818.206	847.214	0.3	1.03303	34.8646	34.8646	84.2894	84.2894	34.2053	34.2053	34.2053	759.807	783.341	1	0.00127658	794.012	1.03047	26767.5
brl3-2	P625_50	12	948.702	977.71	0.2	1.03559	87.7382	87.7382	84.2894	84.2894	79.196	79.196	79.196	834.135	860.964	1	0.00116149	913.331	1.03873	38241.5
brl3-2	P625_50	13	1078.8	1107.81	0.15	1.04281	150.984	150.984	84.2894	84.2894	138.679	138.679	138.679	894.11	927.821	1	0.00107779	1032.79	1.04455	53000
brl3-2	P625_50	14	1321.51	2631.44	0.2	1.03262	78.9082	42.1698	75.6672	74.5058	74.6445	42.0476	298.578	971.025	1005.87	9	0.00397664	1269.6	1.04088	73560
brl3-2	P625_50	15	1532.45	3549.14	0.27	1.01941	91.0869	49.457	69.2065	64.7223	85.9317	49.2037	429.658	1042.05	1077.02	10	0.00464244	1471.71	1.04128	100206
brl3-2	P625_50	16	1704.17	4551.73	0.18	1.02742	97.3498	68.3123	70.5063	70.8638	90.212	61.4443	541.272	1079.47	1120.07	11	0.00535683	1620.75	1.05147	111890
brl3-2	P625_50	17	2159.25	6371.39	0.1	1.04518	122.834	103.724	61.6753	62.0715	113.674	90.6053	909.393	1134.89	1176.58	13	0.00679936	2044.29	1.05624	130550
brl3-2	P625_50	18	2739.23	7879.19	0.02	1.05196	169.382	145.141	60.2198	59.4208	157.706	131.7	1419.35	1173.02	1214.79	14	0.00740868	2592.38	1.05665	159352
brl3-2	P625_50	19	3489.97	8998.87	0.01	1.0626	203.079	213.262	69.3417	59.4208	190.66	182.044	2097.26	1214.2	1256.1	16	0.0087573	3311.46	1.05391	221085
brl3-2	P625_50	20	4126.21	11055.7	0.02	1.06384	217.62	252.721	72.9016	59.4208	203.919	220.132	2650.95	1271.77	1297.14	18	0.010022	3922.71	1.05188	264957
brl3-2	P625_50	13	1281.77	1680.59	0.16	1.06478	61.9862	61.9862	93.2405	93.2405	54.7991	54.7991	109.598	1107.39	1157.8	7	0.00172742	1216.99	1.05323	81527
brl3-2	P625_50	14	1576.61	3379.25	0.27	1.04129	67.9125	42.9416	69.455	68.1986	62.2697	42.5206	311.349	1185.84	1237.05	10	0.00404188	1497.19	1.05305	104224
brl3-2	P625_50	15	2087.46	7096.11	0.18	1.04427	78.6421	70.1068	74.5739	70.4633	70.8892	70.0928	638.003	1324.4	1379.69	14	0.00652322	1962.41	1.06373	140778
brl3-2	P625_50	16	2572.58	9069	0.1	1.0606	95.837	85.4476	76.4496	82.875	86.8403	75.8024	955.243	1461.05	1518.37	16	0.00724461	2416.3	1.06468	195172
brl3-2	P625_50	17	3221.16	10886.8	0.06	1.06832	122.708	120.835	71.9235	70.4633	112.178	91.2195	1458.31	1563.84	1625.95	18	0.00799531	3022.15	1.06585	253240
brl3-2	P625_50	18	3881.7	12901.2	0.06	1.07961	146.083	145.233	76.6263	82.875	133.055	140.431	1995.82	1628.34	1690.45	20	0.00887337	3624.16	1.07106	318588
brl3-2	P625_50	19	4848.08	17547.8	0.09	1.07083	170.867	165.051	73.1233	76.6692	155.724	149.978	2803.04	1709.48	1772.48	18	0.0101553	4512.52	1.07436	465054
brl3-2	P625_50	20	5833	22283.1	0.06	1.06771	189.862	187.265	71.8863	70.4633	173.546	162.936	3644.46	1779.79	1845.89	21	0.0113766	5424.25	1.07536	546820
brl3-2	P625_50	14	1337.11	3140.66	0.08	1.0503	31.175	31.3601	70.6347	67.3642	30.8453	30.7007	123.381	1157.87	1212.41	9	0.00329922	1281.26	1.04359	86526.5
brl3-2	P625_50	15	1639.24	3594.69	0.12	1.06428	68.8983	52.8761	73.2397	75.3791	67.2229	52.7731	336.115	1234.93	1294.75	10	0.00386174	1571.04	1.04341	107576
brl3-2	P625_50	16	2241.44	7146.71	0.15	1.05763	99.272	62.8213	71.403	75.3791	96.211	57.9828	865.899	1278.69	1347.99	14	0.00667661	2144.59	1.04516	192978
brl3-2	P625_50	17	2870.41	8974.59	0.1	1.06413	130.946	99.542	72.2866	75.3791	125.096	89.1964	1376.05	1359.2	1430.01	16	0.00769228	2735.25	1.04941	272267
brl3-2	P625_50	18	3450.66	10873.3	0.12	1.05664	141.943	112.6	70.7333	75.3791	135.104	104.661	1756.35	1530.89	1605.4	18	0.00809768	3287.24	1.04971	339953
brl3-2	P625_50	19	4432.66	13110.7	0.08	1.06448	179.816	144.001	71.3137	75.3791	170.927	135.794	2563.91	1660.78	1735.41	20	0.00864347	4224.69	1.04923	493312
brl3-2	P625_50	20	5073.9	15046.7	0.06	1.06458	204.54	190.015	69.2729	74.1382	194.772	178.327	3116.35	1724.84	1801.26	16	0.00888266	4841.18	1.04807	560141
brl3-2	P625_50	9	842.711	902.415	0.41	1.0689	55.7671	55.7671	66.0375	66.0375	54.8179	54.8179	54.8179	710.001	786.944	1	0.00127074	764.819	1.10184	61316
brl3-2	P625_50	10	1054.05	1113.76	0.21	1.08178	115.976	115.976	66.0375	66.0375	105.475	105.475	105.475	857.491	938.075	1	0.00106601	962.966	1.09459	86846
brl3-2	P625_50	11	1218.2	1277.9	0.12	1.08084	186.755	186.755	66.0375	66.0375	172.154	172.154	172.154	950.506	1031.44	1	0.000969517	1122.66	1.0851	102490
brl3-2	P625_50	12	1384.61	1444.32	0.07	1.07922	260.762	260.762	66.0375	66.0375	241.897	241.897	241.897	1041.28	1123.85	1	0.000889797	1283.17	1.07905	114473
brl3-2	P625_50	13	1575.02	2250.11	0.14	1.06529	177.853	177.853	64.3438	64.3438	167.471	167.471	334.943	1136.4	1219.31	7	0.00164027	1471.34	1.07046	141220
brl3-2	P625_50	14	1813.98	4140.63	0.21	1.05825	125.406	54.7445	75.2423	68.0272	119.952	54.262	479.81	1226.08	1312.36	9	0.00304795	1705.89	1.06336	174843
brl3-2	P625_50	15	2112.2	5302.07	0.25	1.06882	146.756	77.8666	75.1802	70.0169	138.596	69.527	692.979	1292.11	1378.42	10	0.00362733	1985.09	1.06403	209806
brl3-2	P625_50	16	2641.4	8497.78	0.18	1.06952	134.099	104.14	69.5933	70.0169	127.007	102.883	1143.06	1348.07	1434.5	14	0.00627395	2491.14	1.06032	245703
brl3-2	P625_50	17	3374.04	11898.6	0.11	1.0738	155.393	134.668	67.5615	68.0272	148.235	121.099	1778.82	1422.1	1509.31	17	0.00795063	3200.92	1.05408	304214
brl3-2	P625_50	18	3719.27	14183.6	0.1	1.08287	154.385	119.009	65.9202	68.0272	146.652	115.171	2053.13	1469.25	1557.88	19	0.00898656	3522.38	1.05589	333682
brl3-2	P625_50	19	4349.03	17473	0.14	1.08062	170.996	148.325	66.4131	69.8637	161.115	129.811	2577.84	1522.12	1613.09	16	0.00991884	4099.96	1.06075	395810
brl3-2	P625_50	20	5109.18	18233.1	0.04	1.09397	215.663	205.123	66.4131	69.8637	202.552	187.058	3240.82	1560.01	1658.58	16	0.00964682	4800.84	1.06423	471682
brl3-2	P625_50	13	1056.67	1105.9	0.08	1.04934	63.4552	63.4552	66.8014	66.8014	61.6198	61.6198	61.6198	947.738	993.212	1	0.00100683	1009.36	1.04687	67263
brl3-2	P625_50	14	1229	1278.23	0.04	1.04752	136.365	136.365	66.8014	66.8014	129.85	129.85	129.85	1042.95	1092.63	1	0.00091522	1172.8	1.04792	86326
brl3-2	P625_50	15	1388.47	1437.7	0	1.05015	213.544	213.544	66.8014	66.8014	199.672	199.672	199.672	1121.09	1174.93	1	0.000851117	1320.76	1.05127	93017.5
brl3-2	P625_50	16	1510.7	1559.93	0.01	1.05211	282.247	282.247	66.8014	66.8014	267.255	267.255	267.255	1167.08	1228.46	1	0.00081403	1434.33	1.05324	100770
brl3-2	P625_50	17	1758.21	3457.39	0.02	1.05466	151.673	70.2454	49.0436	66.8014	145.988	68.5055	437.963	1239.91	1303.19	8	0.00230204	1677.88	1.04788	113002
brl3-2	P625_50	18	2053.96	4746.35	0.03	1.06352	153.979	87.5773	41.3915	42.6182	147.745	83.0625	590.982	1343.42	1438.04	9	0.00278157	1934.4	1.0618	140376
brl3-2	P625_50	19	2444.68	6273.68	0.11	1.04797	168.058	122.462	51.1132	66.8014	159.127	116.297	795.633	1501.33	1604.39	10	0.00311644	2296.97	1.06431	194648
brl3-2	P625_50	20	2762.52	7819.98	0.12	1.04385	181.215	163.735	50.3163	56.5668	170.086	157.269	1020.52	1569.25	1675.24	11	0.00358158	2589.77	1.06671	228444
brl3-2	P625_100	10	903.17	942.25	0.12	1.01853	72.212	72.212	49.3987	49.3987	72.1803	72.1803	72.1803	819.183	830.958	1	0.00120343	891.363	1.01325	33356.5
brl3-2	P625_100	11	1120.49	1159.57	0.21	1.01987	129.072	129.072	49.3987	49.3987	127.44	127.44	127.44	978.604	991.42	1	0.00100865	1106.04	1.01306	53210
brl3-2	P625_100	12	1304.52	1343.6	0.15	1.02059	176.715	176.715	49.3987	49.3987	167.093	167.093	167.093	1114.62	1127.81	1	0.000886677	1281.71	1.0178	68044.5
brl3-2	P625_100	13	1495.15	2010.51	0.08	1.05546	139.316	139.316	69.6994	69.6994	120.784	120.784	241.567	1202.04	1216.52	7	0.00164404	1443.61	1.0357	81512.5
brl3-2	P625_100	14	1713.74	2595.48	0.04	1.07028	134.217	66.0868	70.6505	72.5528	113.493	65.3758	340.479	1295.29	1311.08	8	0.00228818	1635.77	1.04766	100523
brl3-2	P625_100	15	1911.29	3705.42	0.06	1.05738	125.897	89.2066	70.8791	72.0589	108.424	84.9909	433.696	1389.38	1407.7	9	0.00284151	1823.08	1.04839	128994
brl3-2	P625_100	16	2098.74	6023.13	0.1	1.04255	105.858	62.3141	70.9239	72.0589	92.5753	59.8154	555.452	1433.29	1463.59	11	0.00409951	1988.75	1.05531	162705
brl3-2	P625_100	17	2511.78	8399.79	0.12	1.03464	121.488	82.5397	62.0452	66.3771	108.441	78.9231	867.524	1499.02	1539.88	13	0.00519522	2366.54	1.06137	200450
brl3-2	P625_100	18	2727.84	9833.37	0.09	1.03827	126.543	104.848	61.7109	61.1892	113.056	102.533	1017.5	1542.17	1588.96	14	0.00566408	2559.67	1.0657	216614
brl3-2	P625_100	19	3400.34	14625.7	0.06	1.03818	134.757	112.534	65.0857	71.5651	122.834	112.508	1596.84	1601.3	1648.5	18	0.00788596	3198.14	1.06322	281286
brl3-2	P625_100	20	3942.06	15167.5	0.09	1.04289	171.534	183.747	65.0857	71.5651	155.58	165.052	2022.54	1660.85	1712.11	18	0.00759295	3683.38	1.07023	358681
brl3-2	P625_100	11	805.963	883.999	0.11	1.02175	40.9072	40.9072	75.2564	75.2564	39.8246	39.8246	39.8246	749.819	765.056	1	0.00130709	789.643	1.02067	28009
brl3-2	P625_100	12	943.047	1021.08	0.1	1.02244	74.745	74.745	75.2564	75.2564	71.5891	71.5891	71.5891	850.436	868.302	1	0.00115167	922.025	1.0228	42634
brl3-2	P625_100	13	1146.08	1591.43	0.01	1.03638	83.175	83.175	63.2983	63.2983	78.297	78.297	156.594	958.658	979.731	7	0.00204138	1115.25	1.02764	52109
brl3-2	P625_100	14	1293.57	1738.92	0.03	1.03358	103.187	103.187	63.2983	63.2983	97.3526	97.3526	194.705	1065.36	1087.2	7	0.00183959	1260.07	1.02659	59423.5
brl3-2	P625_100	15	1452.93	2585.23	0	1.04219	99.1796	44.8219	60.4114	54.6375	93.1979	44.8219	279.594	1118.38	1155.4	8	0.00259651	1397.97	1.03932	70668.5
brl3-2	P625_100	16	1863.22	4829.87	0.1	1.04535	96.5178	66.2687	60.1869	65.4328	91.8389	66.1891	642.872	1141.77	1187.6	12	0.00589425	1784.64	1.04403	111511
brl3-2	P625_100	17	2293.94	5379.54	0.1	1.06655	131.3	118.216	61.8743	65.6877	125.522	117.46	1004.18	1194.45	1243.54	13	0.00643324	2198.63	1.04335	181436
brl3-2	P625_100	18	2857.92	10025.4	0.15	1.04127	131.618	137.524	60.4247	65.6877	125.591	131.888	1507.09	1227.59	1278.51	17	0.00938595	2734.68	1.04507	251530
brl3-2	P625_100	19	3876.24	11788.2	0.08	1.05956	180.497	174.895	56.0169	61.1272	171.428	171.595	2399.99	1295.14	1349.28	19	0.0103759	3695.13	1.04901	358158
brl3-2	P625_100	20	4795.82	13863.5	0.03	1.06507	226.459	198.753	53.5114	56.8215	212.962	196.105	3194.42	1341.56	1398.93	20	0.0107225	4535.98	1.05728	452148
brl3-2	P625_100	12	1122.13	1508.04	0.09	1.06595	64.9799	64.9799	82.4389	82.4389	60.7211	60.7211	121.442	940.037	992.171	7	0.00201578	1061.48	1.05714	76796.5
brl3-2	P625_100	13	1365.03	2302.01	0.07	1.04149	90.1235	81.8493	76.3371	64.1336	83.9338	70.7248	251.801	1037.45	1094.66	8	0.00274057	1289.25	1.05878	99747
brl3-2	P625_100	14	1726.15	4024.32	0.25	1.05339	99.2755	74.3092	79.7155	77.2756	92.9496	70.8025	464.748	1154.46	1229.77	10	0.0040658	1619.2	1.06605	145260
brl3-2	P625_100	15	2256.37	7160.73	0.19	1.05026	110.739	79.9755	73.8977	70.7046	102.504	77.5932	820.028	1274.39	1370.46	13	0.00583744	2094.42	1.07733	205304
brl3-2	P625_100	16	2831.69	7736.04	0.03	1.08572	174.479	169.555	73.8977	70.7046	162.182	163.86	1297.46	1337.11	1435.86	13	0.00557159	2634.56	1.07482	250288
brl3-2	P625_100	17	3693.88	9218.27	0.06	1.07972	238.914	232.274	66.542	64.1336	222.716	206.349	2004.45	1418.67	1543.66	14	0.00583031	3423.11	1.0791	331800
brl3-2	P625_100	18	4119.13	10655.4	0.07	1.07663	252.622	248.715	63.9693	64.1136	235.433	219.813	2354.33	1466.61	1592.91	15	0.00627782	3820.94	1.07804	361234
brl3-2	P625_100	19	4981.6	14114.5	0.04	1.08842	275.757	287.006	65.432	65.4675	254.48	260.323	3053.76	1544.15	1672.51	17	0.00717483	4597.9	1.08345	412212
brl3-2	P625_100	20	6316.02	19410.9	0.02	1.09223	304.806	336.905	60.5092	64.0935	283.901	318.277	4258.52	1613.95	1743.93	20	0.00860124	5872.46	1.07553	551084
brl3-2	P625_100	14	1311.91	1959.5	0.07	1.05153	53.3619	53.3619	99.8658	99.8658	50.2195	50.2195	50.2195	1197.08	1258.55	1	0.000794563	1247.3	1.0518	80536
brl3-2	P625_100	15	1662.88	4410.29	0.33	1.04997	62.4174	57.0486	72.8875	72.7805	59.1854	56.2197	236.741	1344.25	1413.21	9	0.00283043	1580.99	1.0518	131627
brl3-2	P625_100	16	2099.89	5359.42	0.1	1.05292	98.0975	100.252	68.6845	61.8214	92.7842	97.0464	649.49	1344.25	1413.21	12	0.00495326	1993.74	1.05324	161756
brl3-2	P625_100	17	2698.52	7918.94	0.11	1.06455	128.531	129.078	68.0594	74.0037	120.66	119.808	1206.6	1344.25	1413.21	15	0.00707608	2550.85	1.05789	237344
brl3-2	P625_100	18	3137.13	8357.54	0.07	1.05977	172.392	192.48	68.0594	74.0037	160.993	167.709	1609.93	1344.25	1413.21	15	0.00707608	2954.18	1.06193	295869
brl3-2	P625_100	19	3906.55	9126.96	0.04	1.06435	249.334	251.267	68.0594	74.0037	231.231	228.218	2312.31	1491.52	1413.21	15	0.00707608	3803.82	1.02701	359909
brl3-2	P625_100	20	4727.77	10133.7	0.02	1.06805	301.323	318.916	66.2737	61.8214	282.008	270.18	3102.09	1641.06	1413.21	16	0.00778369	4743.15	0.996757	463012
brl3-2	P625_100	13	1322	1985.86	0.26	1.0612	57.6265	48.9442	72.2586	82.4054	56.3827	46.1736	169.148	1090.51	1149.12	8	0.00261068	1259.66	1.04949	94041
brl3-2	P625_100	14	1635.24	2927.1	0.21	1.04833	75.827	82.782	72.5056	78.2317	72.5445	75.7166	362.723	1181.79	1256.11	10	0.00398056	1544.51	1.05874	151702
brl3-2	P625_100	15	2100.73	4765.69	0.2	1.03903	95.8727	69.9636	72.7846	72.8761	92.5028	69.9636	740.023	1258.97	1333.75	13	0.00599812	1998.99	1.0509	200898
brl3-2	P625_100	16	2851.73	8986.58	0.14	1.04473	121.058	103.683	68.4331	72.8761	116.699	100.197	1400.39	1320.77	1399.04	17	0.00857733	2721.16	1.04798	270918
brl3-2	P625_100	17	3644.68	9779.53	0.07	1.06543	182.255	146.117	68.4331	72.8761	172.788	142.292	2073.46	1376.35	1457.63	17	0.00823255	3449.81	1.05649	354426
brl3-2	P625_100	18	4416.54	13017.2	0.08	1.07447	194.683	162.444	71.5246	78.2317	184.569	154.353	2768.54	1413.38	1496.29	20	0.0100248	4181.93	1.0561	450070
brl3-2	P625_100	19	5804.72	16995.2	0.06	1.08068	235.257	229.195	69.5538	69.4316	219.904	213.609	3958.27	1474.04	1570.09	18	0.0114643	5432.31	1.06855	595470
brl3-2	P625_100	20	6835.19	18025.7	0.04	1.0864	289.021	270.251	69.5538	69.4316	265.15	245.383	4772.7	1532.14	1632.81	18	0.011024	6304.84	1.08412	667166
brl3-2	P625_100	11	958.709	1013.7	0.24	1.02068	66.7732	66.7732	63.4349	63.4349	65.437	65.437	65.437	867.514	891.935	1	0.00112116	932.951	1.02761	39488
brl3-2	P625_100	12	1111.07	1166.07	0.15	1.02651	114.857	114.857	63.4349	63.4349	108.6	108.6	108.6	971.058	996.218	1	0.0010038	1079.66	1.0291	50998.5
brl3-2	P625_100	13	1307.87	1642.44	0.33	1.03288	107.366	107.366	65.5274	65.5274	104.124	104.124	208.248	1066.23	1093.14	7	0.00182959	1274.48	1.0262	91392.5
brl3-2	P625_100	14	1663.47	3701.94	0.1	1.04415	93.775	53.0278	58.3562	63.4349	91.972	52.345	459.86	1156.39	1194.59	10	0.00418553	1616.25	1.02921	156998
brl3-2	P625_100	15	2048.13	4912.25	0.14	1.04621	123.288	75.0096	61.8602	65.5274	118.485	73.3918	710.911	1266	1308.4	11	0.00458574	1976.91	1.03602	204538
brl3-2	P625_100	16	2534.3	7633.7	0.15	1.03797	121.129	95.0641	68.785	67.6199	115.499	93.4933	1039.49	1394.49	1444.14	14	0.00623207	2433.98	1.04122	255982
brl3-2	P625_100	17	3184.11	9463.92	0.16	1.04368	149.107	134.952	63.7908	64.5367	140.513	122.156	1545.64	1489.12	1543.93	16	0.00712467	3034.76	1.04921	337736
brl3-2	P625_100	18	3813.38	11134.5	0.09	1.04369	182.16	159.655	61.4504	63.9858	170.877	154.897	2050.52	1557.27	1627.46	17	0.00737347	3607.79	1.05698	372076
brl3-2	P625_100	19	4589.33	13806.6	0.05	1.05863	206.172	191.283	60.5083	63.9858	190.764	175.489	2670.69	1627.9	1702.93	19	0.00822114	4298.59	1.06764	419350
brl3-2	P625_100	20	5529.78	17462.7	0.03	1.06771	234.114	241.295	58.9512	61.0531	211.601	210.858	3385.61	1705.78	1783.95	16	0.00896885	5091.4	1.0861	483602
brl3-2	P625_100	11	1022.9	1042.01	0.48	1.08685	66.8603	66.8603	66.1941	66.1941	65.7343	65.7343	65.7343	875.85	956.044	1	0.00104598	941.584	1.08637	70966.5
brl3-2	P625_100	12	1266.49	1321.47	0	1.08206	86.6391	86.6391	46.6876	46.6876	84.4402	84.4402	168.88	1007.25	1093.22	7	0.00182946	1176.13	1.07683	94097
brl3-2	P625_100	13	1577.13	2554.2	0.03	1.07683	93.2107	69.2271	49.2364	51.7852	91.7688	68.7587	367.075	1114.93	1204.29	9	0.00332147	1482	1.06419	130734
brl3-2	P625_100	14	1942.91	3712.74	0.07	1.08885	124.769	65.171	57.7261	53.1301	119.314	61.0737	596.57	1226.54	1319.06	10	0.00379057	1823.11	1.06571	163186
brl3-2	P625_100	15	2375.87	5715.36	0.08	1.10035	140.507	91.4198	60.2906	59.3493	133.475	77.3175	934.325	1291.82	1392.33	12	0.00502756	2226.15	1.06726	215509
brl3-2	P625_100	16	2796.75	6136.24	0.02	1.1085	189.171	143.735	60.2906	59.3493	178.25	126.59	1247.75	1369.96	1472.56	12	0.00475363	2617.71	1.0684	249066
brl3-2	P625_100	17	3605.74	8778.61	0.02	1.10832	187.254	162.9	59.4592	59.3493	176.395	148.084	1940.35	1442.36	1545.95	16	0.00711537	3382.71	1.06593	296002
brl3-2	P625_100	18	4117.06	11178.3	0.05	1.11156	180.429	143.924	70.0437	70.1243	169.966	136.262	2379.52	1487.2	1591.05	19	0.00879923	3866.72	1.06474	351999
brl3-2	P625_100	19	5267.59	15828	0.04	1.10592	210.727	155.698	64.9847	61.1134	199.074	155.541	3384.26	1568.8	1685.23	17	0.0100877	4953.07	1.0635	485112
brl3-2	P625_100	20	6221.55	20104.7	0.03	1.10875	219.663	177.054	68.1114	63.6537	207.55	168.892	4151.01	1705.61	1828.3	20	0.0109392	5856.61	1.06231	653066
brl3-2	P625_100	12	1013.68	1076.3	0.16	1.05919	91.3671	91.3671	43.5312	43.5312	91.351	91.351	91.351	857.749	922.315	1	0.00108423	949.1	1.06805	59319.5
brl3-2	P625_100	13	1184.28	1246.9	0.13	1.05682	177.002	177.002	43.5312	43.5312	175.801	175.801	175.801	941.172	1007.28	1	0.000992777	1116.97	1.06026	74508
brl3-2	P625_100	14	1352.51	1415.13	0.09	1.05683	254.181	254.181	43.5312	43.5312	248.195	248.195	248.195	1027.19	1098.33	1	0.000910474	1275.39	1.06047	90957.5
brl3-2	P625_100	15	1796.69	4287.12	0.16	1.08448	102.397	57.6104	58.6565	63.1269	100.664	57.1368	603.983	1107.21	1182.31	11	0.0050748	1711.2	1.04996	117958
brl3-2	P625_100	16	2293.56	6161.11	0.26	1.07722	132.114	80.8221	62.835	63.1269	129.133	79.4192	1033.07	1161.51	1236.65	13	0.00646911	2194.58	1.0451	172530
brl3-2	P625_100	17	3027.13	8824.5	0.16	1.09523	171.936	124.924	71.3824	63.4349	163.755	122.007	1637.55	1229.2	1307.78	15	0.00764657	2866.74	1.05595	274176
brl3-2	P625_100	18	3535.73	9333.1	0.05	1.1136	219.282	193.888	71.3824	63.4349	205.309	186.812	2053.09	1264.29	1342.9	15	0.00744655	3317.38	1.06582	343907
brl3-2	P625_100	19	4321.68	11217.5	0.02	1.11622	266.447	222.786	73.6513	63.4349	247.499	210.685	2722.49	1309.85	1390.76	16	0.00790936	4032.34	1.07176	384430
brl3-2	P625_100	20	5083.31	12647.7	0.04	1.11897	304.839	264.522	80.9062	66.1551	278.892	238.597	3346.71	1341.54	1425.24	17	0.00841964	4688.25	1.08427	429084
brl3-2	P625_100	11	306.501	441.004	0.01	1.11047	44.0384	44.0384	29.9499	29.9499	44.0384	44.0384	88.0768	209.767	218.424	7	0.0091565	297.843	1.02907	4415.5
brl3-2	P625_100	12	474.213	819.082	0.1	1.06973	63.9472	33.3295	56.4581	57.9858	63.1088	31.7167	252.435	209.767	218.424	9	0.018313	462.202	1.02599	13721
brl3-2	P625_100	13	693.659	1038.53	0.06	1.06803	118.809	84.3257	56.4581	57.9858	114.903	76.6504	459.613	304.002	218.424	9	0.018313	763.615	0.908389	21785
brl3-2	P625_100	14	947.879	1292.75	0.02	1.0731	182.364	129.183	56.4581	57.9858	172.196	112.599	688.784	411.351	218.424	9	0.018313	1100.14	0.861602	31018
brl3-2	P625_100	15	1160.68	1505.55	0.01	1.08199	235.564	177.629	56.4581	57.9858	218.323	151.161	873.291	499.925	218.424	9	0.018313	1373.22	0.845229	40324
brl3-2	P625_100	16	1312.87	1657.74	0	1.08537	273.611	226.992	56.4581	57.9858	253.009	193.874	1012.04	553.372	218.424	9	0.018313	1565.41	0.838675	43906.5
brl3-2	P625_100	17	1584.79	1929.66	0	1.08061	341.593	281.261	56.4581	57.9858	318.843	246.296	1275.37	610.312	218.424	9	0.018313	1885.68	0.840435	58004
brl3-2	P625_100	18	1722.49	2067.36	0	1.07725	376.017	300.99	56.4581	57.9858	352.452	267.848	1409.81	652.479	218.424	9	0.018313	2062.29	0.835233	71029
brl3-2	P625_100	19	2463.21	3997.79	0.01	1.07244	280.599	253.548	57.5501	60.1127	266.616	243.613	2132.93	724.338	218.424	13	0.036626	2857.27	0.862088	131254
brl3-2	P625_100	20	3127.97	4662.55	0.02	1.0793	363.693	324.751	57.5501	60.1127	341.496	313.72	2731.97	777.25	218.424	13	0.036626	3509.22	0.891359	193890
brl3-2	P625_100	12	1184.71	1227.57	0.3	1.04891	108.627	108.627	114.775	114.775	100.21	100.21	100.21	1021.18	1076.08	1	0.0009293	1121.39	1.05646	69109
brl3-2	P625_100	13	1513.25	2112.29	0.04	1.0517	113.27	82.2491	53.4189	24.444	107.919	80.0562	323.758	1116.4	1173.44	8	0.00255659	1440.15	1.05075	112568
brl3-2	P625_100	14	1978.35	4258.81	0.03	1.06004	114.39	87.892	55.7591	56.0977	110.795	86.9473	664.768	1232.81	1292.01	11	0.00464393	1897.58	1.04257	164355
brl3-2	P625_100	15	2575.4	5311.2	0.03	1.06911	170.515	156.425	53.3898	55.8855	163.058	152.21	1141.41	1319.75	1381.79	12	0.00506588	2461.16	1.04642	203570
brl3-2	P625_100	16	3254.08	8719.82	0.04	1.07599	177.816	165.601	56.1572	56.0977	170.9	160.237	1709	1391.18	1475.93	15	0.0067754	3100.18	1.04964	306222
brl3-2	P625_100	17	3888.69	10527.9	0.08	1.07197	212.329	224.476	60.7727	56.3099	202.351	210.231	2225.86	1467.41	1553.07	16	0.00708273	3693.27	1.05291	372677
brl3-2	P625_100	18	4408.89	11723.7	0.06	1.07295	232.944	224.577	61.8533	59.2063	218.802	216.746	2625.63	1526.8	1613.57	17	0.00743691	4152.43	1.06176	424178
brl3-2	P625_100	19	5472.77	17510.5	0.06	1.07171	235.755	206.51	60.8832	59.2063	223.06	200.727	3568.96	1613.33	1700.68	16	0.00940798	5182.29	1.05605	512313
brl3-2	P625_100	20	6775.08	21605.8	0.05	1.07315	263.675	243.107	57.6635	56.3099	250.798	230.586	4765.16	1677.19	1765.25	19	0.0107634	6442.35	1.05165	647772
brl3-2	P625_100	11	1054.38	1114.93	0.34	1.02527	30.4138	30.4138	80.5377	80.5377	30.4138	30.4138	30.4138	982.581	1023.97	1	0.000976592	1012.99	1.04086	58472.5
brl3-2	P625_100	12	1198.15	1258.69	0.22	1.03043	76.3447	76.3447	80.5377	80.5377	69.6563	69.6563	69.6563	1080.09	1121.8	1	0.000891422	1149.75	1.04209	72611
brl3-2	P625_100	13	1451.48	2726.62	0.02	1.04405	68.7053	49.5367	62.0206	60.5241	65.7994	49.5177	197.398	1199.78	1245.37	8	0.00240893	1397.17	1.03887	87932.5
brl3-2	P625_100	14	1846.78	4862.82	0.06	1.04496	80.7359	74.9281	59.7013	59.0265	77.8778	74.2238	467.267	1315.53	1362.36	11	0.00440411	1782.8	1.03589	137980
brl3-2	P625_100	15	2326.03	6340.33	0.07	1.05768	119.062	119.282	68.5196	60.5241	112.881	116	790.164	1438.84	1492.59	12	0.00468982	2229	1.04353	192591
brl3-2	P625_100	16	2859.76	7819.51	0.03	1.0778	141.411	162.716	71.3499	66.2505	131.719	160.112	1185.47	1531.5	1587.07	14	0.00567083	2716.97	1.05256	264308
brl3-2	P625_100	17	3568.53	12094.7	0.08	1.07193	156.285	142.483	69.6764	64.8427	146.48	130.862	1757.76	1615.77	1693.12	17	0.00708752	3373.54	1.0578	361650
brl3-2	P625_100	18	4422.93	15334.7	0.09	1.07117	178.545	164.554	71.4866	66.2505	166.921	137.993	2503.82	1660.57	1744.75	20	0.00859722	4164.39	1.06208	455234
brl3-2	P625_100	19	5359.88	17727	0.07	1.07399	221.032	208.322	72.6437	67.5	204.902	186.878	3278.42	1734.34	1823.36	16	0.00877499	5012.76	1.06925	518161
brl3-2	P625_100	20	6391.54	21661.1	0.05	1.0784	237.09	229.623	67.3233	63.4349	217.467	223.161	4131.88	1794.04	1886.82	19	0.0100699	5925.92	1.07857	605930
brl3-2	P625_100	11	394.617	591.201	0.14	1.03923	44.2821	40.3113	38.1481	41.4237	43.2104	40.3113	129.631	248.018	261.771	8	0.0114604	377.649	1.04493	8439.5
brl3-2	P625_100	12	727.912	1123.59	0.09	1.06941	101.323	102.786	38.5625	40.6146	99.4841	101.795	397.936	285.07	322.621	9	0.0123985	683.007	1.06575	26147
brl3-2	P625_100	13	1038.01	1433.7	0.07	1.08521	169.521	166.92	38.5625	40.6146	161.84	157.574	647.361	323.062	359.929	9	0.0111133	970.423	1.06965	36986
brl3-2	P625_100	14	1337.93	1733.61	0	1.09297	233.429	232.037	38.5625	40.6146	218.521	216.77	874.082	376.948	404.213	9	0.00989577	1251.03	1.06946	46665.5
brl3-2	P625_100	15	1620.61	2016.3	0	1.08752	293.18	292.3	38.5625	40.6146	274.925	275.653	1099.7	434.885	447.894	9	0.00893069	1534.58	1.05606	57061
brl3-2	P625_100	16	1849.55	2245.23	0	1.08116	344.471	348.68	38.5625	40.6146	324.267	331.647	1297.07	475.96	471.664	9	0.00848062	1773.03	1.04316	66273.5
brl3-2	P625_100	17	2154.41	2701.55	0	1.1012	327.158	382.413	51.7145	41.4237	306.683	357.771	1533.42	526.036	518.621	10	0.00964095	2059.45	1.04611	81043
brl3-2	P625_100	18	2374.03	3384.06	0.02	1.10263	261.968	382.413	52.0454	41.4237	245.798	341.423	1720.59	564.51	540.254	12	0.0129569	2285.1	1.03892	92508.5
brl3-2	P625_100	19	2770.36	4351.79	0.01	1.0949	242.648	99.375	47.5909	39.8056	227.847	82.28	2050.62	626.02	586.529	14	0.0153445	2676.64	1.03501	112096
brl3-2	P625_100	20	3296.74	5563.76	0.02	1.09697	242.357	156.42	50.8086	41.4237	226.76	138.773	2494.36	692.65	630.812	16	0.0174378	3187.01	1.03443	145262
brl3-2	P625_625	13	1268.93	2262.15	0.19	1.06134	25.8237	25.8237	85.743	85.743	24.894	24.894	49.788	1130.34	1217.29	7	0.001643	1180.13	1.07525	87775
brl3-2	P625_625	14	1595.02	2615.44	0.3	1.06702	49.5318	50.0056	84.452	81.8699	48.035	49.7293	144.105	1330.49	1446.43	8	0.00207408	1474.6	1.08167	153109
brl3-2	P625_625	15	2012.86	3963.68	0.29	1.08534	67.7374	50.0056	72.445	74.0546	66.3979	49.7293	331.989	1539.35	1674.18	10	0.00298654	1871.34	1.07563	184028
brl3-2	P625_625	16	2563.98	6195.61	0.2	1.08237	94.3761	83.7608	69.6036	67.6199	91.3909	81.8841	639.736	1754.43	1903.35	12	0.00367773	2394.16	1.07093	273001
brl3-2	P625_625	17	3339.19	9271.6	0.19	1.0809	132.235	91.1516	70.3377	71.5651	127.981	90.4765	1151.83	1946.25	2149.07	14	0.00418785	3098.08	1.07783	513395
brl3-2	P625_625	18	4078.16	11119.1	0.27	1.08016	176.533	111.553	69.6474	69.5925	170.433	107.348	1704.33	2092.97	2312.83	15	0.0043237	3797.3	1.07396	713058
brl3-2	P625_625	19	5712.07	24634.3	0.11	1.08903	158.821	84.7738	76.2348	74.1517	147.712	83.6993	2954.24	2311.02	2535.66	20	0.00788749	5265.26	1.08486	909510
brl3-2	P625_625	20	7218.12	30517.7	0.1	1.10592	194.643	101.472	76.2883	74.0546	177.598	100.499	4084.76	2498.05	2741.32	23	0.00839012	6582.81	1.09651	1099293
brl3-2	P625_625	11	1014.82	1049.93	0.07	1.03783	63.4256	63.4256	35.3112	35.3112	63.1348	63.1348	63.1348	915.197	951.39	1	0.00105109	978.332	1.03729	42918
brl3-2	P625_625	12	1263.41	1315.52	0.13	1.03304	107.881	107.881	42.8758	42.8758	107.512	107.512	215.025	1010.04	1047.64	7	0.00190904	1225.06	1.0313	81246
brl3-2	P625_625	13	1623.75	2924.24	0.2	1.0305	116.726	90.6964	42.7399	42.604	115.8	90.4692	463.199	1109.08	1156.85	9	0.00345768	1572.28	1.03274	166932
brl3-2	P625_625	14	2071.09	3538.57	0.23	1.03138	166.192	66.6711	45.3158	46.5482	163.529	66.5282	817.647	1192.27	1240.13	10	0.00403183	2009.92	1.03044	274640
brl3-2	P625_625	15	2793.98	6154.67	0.16	1.03609	159.857	62.5731	60.3015	54.4623	154.594	61.0574	1391.35	1299.7	1355.27	14	0.00664075	2691.05	1.03825	407954
brl3-2	P625_625	16	3631.61	7126.07	0.1	1.05871	208.174	81.4846	65.7337	55.041	198.91	79.3407	1989.1	1486.89	1549.88	15	0.00645213	3475.99	1.04477	541534
brl3-2	P625_625	17	4590.1	8293.54	0.05	1.06801	250.578	111.401	70.8493	55.6197	239.604	103.832	2635.64	1754.84	1833.74	16	0.00599866	4390.48	1.04547	732467
brl3-2	P625_625	18	5625.52	12455.8	0.08	1.06443	209.074	115.556	73.1638	68.1986	200	114.809	3400.01	1948.7	2071.27	17	0.00820753	5348.71	1.05175	876826
brl3-2	P625_625	19	7145.44	18112.7	0.03	1.06895	224.885	147.805	72.2223	68.1986	214.203	139.589	4498.27	2278.42	2422.85	21	0.00866748	6776.69	1.05441	1.08029e+06
brl3-2	P625_625	20	8678.35	25031	0.05	1.07089	231.131	125.278	72.712	72.5533	220.263	119.899	5726.83	2482.51	2668.96	26	0.00974163	8209.34	1.05713	1.25982e+06
brl3-2	P625_625	12	1034.66	1072.13	0.25	1.0676	78.3308	78.3308	43.6028	43.6028	77.1557	77.1557	77.1557	888.104	956.33	1	0.00104566	965.26	1.0719	70261.5
brl3-2	P625_625	13	1233.23	1270.69	0.23	1.0655	160.412	160.412	43.6028	43.6028	156.774	156.774	156.774	994.322	1072.82	1	0.000932127	1151.1	1.07135	92472.5
brl3-2	P625_625	14	1632.58	4066.94	0.18	1.05584	71.8506	39.8856	73.906	77.6124	70.0078	39.8856	420.047	1110.02	1201.48	11	0.00499386	1530.07	1.067	134604
brl3-2	P625_625	15	1978.53	4412.89	0.17	1.08227	112.696	62.9666	73.906	77.6124	108.681	61.5067	652.089	1200.82	1302.35	11	0.00460704	1852.91	1.0678	153490
brl3-2	P625_625	16	2435.69	4870.05	0.05	1.08245	164.67	103.523	73.906	77.6124	154.485	99.1259	926.912	1344.63	1447.67	11	0.00414458	2271.55	1.07226	183896
brl3-2	P625_625	17	3234.1	7657.17	0.05	1.09316	178.225	153.193	75.8727	72.3499	162.382	138.058	1461.44	1499.42	1630.07	14	0.00552123	2960.86	1.09228	298680
brl3-2	P625_625	18	3902.67	9494.32	0.03	1.0992	210.888	167.978	78.2581	77.6124	193.223	151.407	1932.23	1611.23	1793.78	15	0.00557481	3543.46	1.10137	428420
brl3-2	P625_625	19	5096.65	10688.3	0.04	1.10255	302.053	283.208	78.2581	77.6124	279.185	264.805	2791.85	1850.27	2076.12	15	0.00481667	4642.12	1.09792	689020
brl3-2	P625_625	20	6503.46	13783.4	0.02	1.09792	348.828	288.413	74.6222	72.317	325.211	261.36	3902.53	2086.95	2317.52	17	0.00517795	5989.48	1.08581	903336
brl3-2	P625_625	12	1065.05	1552.99	0.22	1.05633	32.0869	32.0869	105.344	105.344	30.8115	30.8115	61.6231	951.732	1000.88	7	0.00199825	1013.36	1.05101	50965
brl3-2	P625_625	13	1275.14	2128.84	0.31	1.03569	59.3888	37.6746	80.6509	104.744	55.1172	34.3657	165.352	1034.75	1096.97	8	0.0027348	1200.1	1.06253	75909
brl3-2	P625_625	14	1620.81	3088.65	0.15	1.06102	104.422	65.0369	73.8709	79.1372	98.4773	59.6454	393.909	1127.07	1203.13	9	0.00332467	1520.97	1.06564	130278
brl3-2	P625_625	15	2050.23	5419.56	0.1	1.05166	103.86	71.8079	64.7691	71.5651	98.4302	69.6419	689.012	1230.01	1323.22	12	0.00529014	1919.02	1.06838	186204
brl3-2	P625_625	16	2972.51	7817.86	0.1	1.06013	161.38	122.809	60.9409	55.9541	151.678	120.917	1365.1	1411.79	1520.09	14	0.0059207	2776.89	1.07045	260473
brl3-2	P625_625	17	4319.94	11272	0.02	1.06215	231.936	163.668	60.2524	55.9541	215.661	150.27	2372.27	1656.67	1768.65	16	0.00621944	4028.94	1.07223	342684
brl3-2	P625_625	18	5362.68	12314.7	0.01	1.06686	305.923	219.75	60.2524	55.9541	283.08	173.807	3113.88	1868.4	1997.52	16	0.00550682	4982.28	1.07635	439781
brl3-2	P625_625	19	7122.14	17328.8	0.01	1.06856	318.881	228.596	58.3298	53.5308	299.251	226.385	4488.77	2178.65	2338.93	20	0.00641319	6667.42	1.0682	634668
brl3-2	P625_625	20	8640.27	18847	0	1.06992	400.239	311.338	58.3298	53.5308	377.82	285.049	5667.3	2468.37	2636.69	20	0.00568895	8135.67	1.06202	774337
brl3-2	P625_625	8	316.804	332.96	0	1.01941	31.7805	31.7805	12.7244	12.7244	31.7805	31.7805	31.7805	280.608	285.024	1	0.00350848	312.389	1.01413	3408
brl3-2	P625_625	9	418.048	434.203	0	1.01542	133.024	133.024	12.7244	12.7244	132.136	132.136	132.136	280.608	285.024	1	0.00350848	412.745	1.01285	4718.5
brl3-2	P625_625	10	568.716	584.871	0	1.03086	283.692	283.692	12.7244	12.7244	270.934	270.934	270.934	286.754	285.024	1	0.00350848	557.688	1.01977	7660.5
brl3-2	P625_625	11	707.387	867.029	0.02	1.07561	211.182	211.182	59.9135	59.9135	201.331	201.331	402.661	391.454	285.024	7	0.00701696	794.115	0.890786	13840
brl3-2	P625_625	12	889.213	1192.34	0	1.07881	201.396	37.8021	52.4344	37.4762	189.784	37.8021	569.351	519.954	285.024	8	0.0105254	1089.31	0.816312	22910
brl3-2	P625_625	13	1257.31	1668.24	0	1.0954	194.457	84.8176	67.5502	41.6335	182.142	68.6003	910.708	691.968	285.024	10	0.0175424	1602.68	0.784505	48870
brl3-2	P625_625	14	1604.6	2185.93	0.03	1.0932	219.93	102.673	68.2193	56.5993	204.188	96.6567	1225.13	823.343	285.024	11	0.0210509	2048.47	0.783318	84539
brl3-2	P625_625	15	1972.63	3162.1	0.04	1.08597	210.95	104.483	65.1889	56.0977	196.079	94.8925	1568.63	823.343	285.024	13	0.0280678	2391.97	0.824686	123923
brl3-2	P625_625	16	2799.41	4446.17	0.02	1.09653	279.376	118.569	64.8012	56.3099	258.016	114.039	2322.15	1143	285.024	14	0.0315763	3465.15	0.807876	209364
brl3-2	P625_625	17	3626.2	7497.82	0.04	1.11591	257.014	79.9318	71.6521	65.2249	234.759	73.8241	3051.87	1253.19	285.024	18	0.0456102	4305.06	0.842312	289635
brl3-2	P625_625	18	4325.88	8197.5	0.01	1.13275	310.835	117.445	71.6521	65.2249	281.311	112.045	3657.04	1311.01	285.024	18	0.0456102	4968.05	0.870739	368334
brl3-2	P625_625	19	5825.84	11471.5	0.02	1.14311	369.388	168.941	70.9057	65.2249	332.62	142.622	4989.3	1531.27	285.024	20	0.0526272	6520.57	0.893455	466487
brl3-2	P625_625	20	7085.32	13829	0.03	1.148	377.795	189.903	72.1388	68.395	342.385	163.681	6162.93	1733.97	285.024	18	0.0631526	7896.9	0.897228	711870
brl3-2	P625_625	11	1053.91	1093.72	0.71	1.07087	46.4642	46.4642	156.371	156.371	27.4591	27.4591	27.4591	930.776	1007.44	1	0.000992613	958.235	1.09984	63459.5
brl3-2	P625_625	12	1221.42	1708.5	0.43	1.09174	58.7464	58.7464	105.689	105.689	46.721	46.721	93.4421	1023.27	1103.93	7	0.00181171	1116.71	1.09376	87517
brl3-2	P625_625	13	1418.7	1905.78	0	1.09551	111.623	111.623	105.689	105.689	98.6621	98.6621	197.324	1106.89	1195.46	7	0.001673	1304.22	1.08778	128511
brl3-2	P625_625	14	1687.39	2874.24	0.1	1.07405	123.643	76.0931	76.3992	55.008	114.762	75.0733	344.287	1215.63	1316.47	8	0.00227883	1559.92	1.08172	190194
brl3-2	P625_625	15	2003.06	4552.57	0.08	1.07157	91.7183	69.7088	74.2707	63.2135	85.4349	69.1989	512.609	1347.61	1452.75	11	0.00413009	1860.22	1.07679	215044
brl3-2	P625_625	16	2580.35	7081.35	0.08	1.0801	122.935	102.884	73.867	70.6277	117.102	95.1654	936.816	1462.5	1596.87	13	0.00500981	2399.31	1.07545	306194
brl3-2	P625_625	17	3404.71	12471.8	0.06	1.0864	125.834	69.1159	75.5223	71.5651	119.257	69.1158	1550.34	1630.17	1768.87	18	0.00734932	3180.51	1.07049	387337
brl3-2	P625_625	18	4122.17	15542.7	0.07	1.09703	153.325	103.839	77.7603	72.5528	145.366	101.872	2180.49	1670.86	1822.29	20	0.00823142	3851.35	1.07032	465258
brl3-2	P625_625	19	5427.96	16848.5	0.07	1.10355	237.97	173.539	77.7603	72.5528	223.634	162.003	3354.5	1706.69	1858.41	20	0.00807141	5061.2	1.07247	546010
brl3-2	P625_625	20	7036.03	22853.1	0.06	1.09998	287.6	236.017	69.7555	72.0589	272.366	226.658	4902.59	1706.69	1859.23	18	0.00968142	6609.28	1.06457	687835
brl3-2	P625_625	12	944.362	991.605	0.29	1.06022	28.0713	28.0713	85.9144	85.9144	28.0713	28.0713	28.0713	861.131	916.29	1	0.00109136	889.202	1.06203	52609.5
brl3-2	P625_625	13	1136.67	1183.91	0.28	1.05506	79.1315	79.1315	85.9144	85.9144	73.7835	73.7835	73.7835	997.013	1057.54	1	0.000945594	1070.8	1.06152	69917
brl3-2	P625_625	14	1388.31	1435.56	0.09	1.06661	172.725	172.725	85.9144	85.9144	148.946	148.946	148.946	1147.27	1215.59	1	0.000822648	1296.22	1.07105	83116
brl3-2	P625_625	15	1675.23	1722.47	0	1.0749	297.006	297.006	85.9144	85.9144	256.345	256.345	256.345	1299.25	1378.22	1	0.000725574	1555.6	1.0769	96862
brl3-2	P625_625	16	1955.24	2002.48	0	1.0822	446.706	446.706	85.9144	85.9144	401.278	401.278	401.278	1403	1508.53	1	0.000662897	1804.28	1.08367	113066
brl3-2	P625_625	17	2460.07	3564.31	0.02	1.09728	248.968	41.2311	75.5637	73.6105	232.371	41.2311	697.113	1512.86	1713.16	8	0.00175115	2209.97	1.11317	155314
brl3-2	P625_625	18	2794.71	3898.95	0	1.10433	310.728	84.1845	75.5637	73.6105	289.507	84.1724	868.52	1654.85	1862.52	8	0.00161072	2523.37	1.10753	196162
brl3-2	P625_625	19	3198.8	6776.86	0	1.09674	252.781	54.8179	64.4469	67.1663	238.912	54.8179	1194.56	1727.04	1934.9	10	0.00258412	2921.6	1.09488	255676
brl3-2	P625_625	20	3520.9	9381.06	0.02	1.09077	226.435	56.878	64.1578	63.4349	214.372	56.7274	1500.6	1727.04	1935.85	12	0.00361597	3227.65	1.09086	319575
brl3-2	P625_625	13	912.04	959.068	0.16	1.05622	31.6228	31.6228	34.6952	34.6952	31.6228	31.6228	31.6228	828.843	880.417	1	0.00113583	860.466	1.05994	53050.5
brl3-2	P625_625	14	1017.63	1064.65	0.15	1.07446	80.0067	80.0067	34.6952	34.6952	79.2023	79.2023	79.2023	862.777	937.619	1	0.00106653	941.98	1.0803	68287.5
brl3-2	P625_625	15	1182.26	1229.29	0.21	1.07478	151.792	151.792	34.6952	34.6952	149.412	149.412	149.412	944.784	1030.47	1	0.00097043	1094.2	1.08049	98061.5
brl3-2	P625_625	16	1374.54	1421.57	0.24	1.07774	263.89	263.89	34.6952	34.6952	259.731	259.731	259.731	1011.46	1110.65	1	0.000900374	1271.19	1.0813	147304
brl3-2	P625_625	17	1799.27	2168.23	0.05	1.05674	219.185	129.433	32.4923	34.6952	215.52	128.133	646.559	1040.98	1141.71	8	0.00262763	1687.54	1.06621	197607
brl3-2	P625_625	18	2176.23	2707.38	0.08	1.05672	250.976	188.772	43.1021	39.149	246.129	186.51	984.515	1069.21	1172.32	9	0.00341203	2053.73	1.05965	266926
brl3-2	P625_625	19	2815.66	3346.82	0.11	1.05628	403.795	339.007	43.1021	39.149	391.836	332.963	1567.34	1096.97	1200.48	9	0.00333199	2664.31	1.05681	380839
brl3-2	P625_625	20	3539.95	4133.14	0.05	1.05751	464.441	358.393	51.3936	43.6028	446.467	349.311	2232.34	1112.55	1217.75	10	0.00410594	3344.88	1.05832	516023
brl3-2	P625_625	12	785.831	1095.33	0.72	1.08755	26.0329	26.0329	112.679	112.679	26.0329	26.0329	52.0658	676.284	733.765	7	0.00272567	728.35	1.07892	33031
brl3-2	P625_625	13	1031.34	1422.86	0.45	1.10491	38.5798	43.8333	93.1737	109.799	35.6067	42.19	106.82	854.181	915.596	8	0.00327656	961.001	1.07319	49398.5
brl3-2	P625_625	14	1299.98	1691.5	0.06	1.11344	56.8005	49.4065	93.1737	109.799	51.4311	48.7955	154.293	1065.17	1129.58	8	0.00265586	1219.47	1.06602	71723.5
brl3-2	P625_625	15	1551.2	1942.72	0.06	1.09995	56.8005	49.4065	93.1737	109.799	51.4311	48.7955	154.293	1312.11	1380.8	8	0.00217266	1466.4	1.05782	92537
brl3-2	P625_625	16	2008.71	3900.32	0.02	1.10914	67.5756	57.8161	75.8272	74.9411	60.0662	55.1472	360.397	1505.67	1603.26	11	0.00374238	1866.07	1.07644	167298
brl3-2	P625_625	17	2564.6	5358.09	0.05	1.11139	91.2512	67.5507	77.5659	76.3468	78.4868	64.9413	627.894	1721.02	1834.59	13	0.00436064	2348.92	1.09182	208348
brl3-2	P625_625	18	2932.87	6684.05	0.08	1.10341	103.642	85.3976	74.9299	65.556	89.2697	80.1561	803.427	1877.29	2000.09	14	0.0044998	2680.72	1.09406	249334
brl3-2	P625_625	19	3794.19	13113.3	0.08	1.0876	111.638	88.4386	70.1278	64.1504	99.1216	87.2817	1387.7	2039.15	2231.25	19	0.0062745	3426.86	1.10719	461270
brl3-2	P625_625	20	4756.65	17505	0.08	1.09309	137.391	88.4962	67.0318	62.7447	125.682	87.0057	2136.6	2223.22	2421.01	17	0.00702185	4359.82	1.09102	545366
brl3-2	P625_625	12	889.295	941.835	0.17	1.05496	33.7431	33.7431	79.3803	79.3803	33.5261	33.5261	33.5261	815.03	855.552	1	0.00116884	848.556	1.04801	37424.5
brl3-2	P625_625	13	1076.22	1128.76	0.31	1.04871	88.4512	88.4512	79.3803	79.3803	86.764	86.764	86.764	944.053	987.765	1	0.00101239	1030.82	1.04404	65676.5
brl3-2	P625_625	14	1303.6	1356.14	0.3	1.05192	168.837	168.837	79.3803	79.3803	161.969	161.969	161.969	1077.56	1134.77	1	0.000881239	1239.53	1.05169	104552
brl3-2	P625_625	15	1643.33	2344.4	0.22	1.05543	161.102	161.102	74.4121	74.4121	156.057	156.057	312.113	1258.78	1321.12	7	0.00151386	1570.9	1.04611	166660
brl3-2	P625_625	16	2021.46	2722.53	0.04	1.06518	264.36	264.36	74.4121	74.4121	256.438	256.438	512.877	1421.68	1492.74	7	0.00133982	1934.55	1.04492	257332
brl3-2	P625_625	17	2615.83	4193.82	0.27	1.05603	228.289	114.64	72.5278	72.7039	218.678	106.998	874.71	1580.18	1702.68	9	0.00234924	2454.89	1.06556	420081
brl3-2	P625_625	18	3105.83	6787.04	0.16	1.06862	209.513	72.0253	68.6952	67.3835	200.549	67.1492	1203.29	1655.75	1848.75	11	0.00324544	2859.04	1.08632	524722
brl3-2	P625_625	19	3901.94	7690.26	0.12	1.09189	268.146	146.114	66.809	65.3231	255.317	133.686	1787.22	1760.75	2024.91	12	0.00345694	3547.97	1.09977	684950
brl3-2	P625_625	20	4728.71	10387.3	0.07	1.09915	288.722	185.882	68.1597	69.444	275.497	176.963	2479.47	1848.1	2130.21	14	0.00422493	4327.57	1.09269	781179
brl3-2	Mn0_0	9	921.322	948.781	0.32	1.03971	64.2252	64.2252	64.7223	64.7223	64.0078	64.0078	64.0078	823.103	857.097	1	0.00116673	887.11	1.03857	36796.5
brl3-2	Mn0_0	10	1386.27	1591.31	0	1.03635	131.213	131.213	50.5958	50.5958	126.806	126.806	253.613	1085.89	1123.84	7	0.00177961	1339.5	1.03491	85107
brl3-2	Mn0_0	11	1889.59	2436.38	0.03	1.03346	170.555	198.304	52.671	56.8215	164.347	187.011	493.041	1337.93	1377.93	8	0.00217718	1830.98	1.03202	134858
brl3-2	Mn0_0	12	2390.99	3022.58	0.02	1.03728	202.71	202.262	58.3696	60.7719	195.789	192.992	783.158	1536.6	1580.15	9	0.0025314	2319.76	1.03071	199129
brl3-2	Mn0_0	13	3266.68	4567.97	0.01	1.03795	253.276	279.642	50.8069	56.8215	246.098	265.481	1230.49	1951.56	2000.31	10	0.00249962	3182.05	1.0266	365848
brl3-2	Mn0_0	14	4002.77	6272.09	0.01	1.03958	286.831	246.857	51.5071	55.9147	278.136	238.024	1668.82	2230.3	2281.78	11	0.00262953	3899.11	1.02658	467190
brl3-2	Mn0_0	15	5053.39	9792.99	0.03	1.04424	295.14	265.187	56.6217	60.7719	286.382	255.825	2291.06	2636.12	2692.27	13	0.00297147	4927.18	1.02562	653404
brl3-2	Mn0_0	16	6058.92	10798.5	0.03	1.04691	374.583	343.268	56.6217	60.7719	363.198	331.379	2905.58	2994.02	3062.25	13	0.00261245	5899.61	1.027	866006
brl3-2	Mn0_0	17	6826.06	13438.4	0.04	1.04534	384.765	380.303	56.263	56.8215	371.601	366.083	3344.41	3287.1	3363.17	14	0.00267604	6631.51	1.02934	1.02625e+06
brl3-2	Mn0_0	9	1055.49	1263.55	0.1	1.08562	58.4342	58.4342	92.5194	92.5194	54.5808	54.5808	109.162	877.298	938.626	7	0.00213077	986.46	1.06998	55222.5
brl3-2	Mn0_0	10	1516.49	1724.54	0.22	1.07661	150.176	150.176	92.5194	92.5194	142.91	142.91	285.819	1153.92	1216.14	7	0.00164455	1439.74	1.05331	109499
brl3-2	Mn0_0	11	1988.22	2813.58	0.19	1.06383	173.967	195.801	76.6796	78.1113	166.328	188.605	498.985	1400.58	1466.32	8	0.00204593	1899.57	1.04667	207046
brl3-2	Mn0_0	12	2502.02	4074.81	0.31	1.04149	200.368	188.438	78.5821	81.2004	191.118	182.681	764.473	1628	1700.55	9	0.00235219	2392.47	1.04579	318464
brl3-2	Mn0_0	13	3407.43	5889.31	0.1	1.08091	226.383	185.953	69.4723	73.8941	213.822	180.646	1282.93	1971.21	2049.14	11	0.00292806	3254.15	1.0471	488456
brl3-2	Mn0_0	14	4118.28	6600.16	0.07	1.08305	299.807	256.316	69.4723	73.8941	281.973	246.477	1691.84	2238.01	2319.44	11	0.00258683	3929.85	1.04795	650700
brl3-2	Mn0_0	15	5243.93	11097.1	0.05	1.07455	252.176	245.219	67.2262	67.0584	233.102	216.829	2331.02	2635.01	2722.17	15	0.00367354	4966.03	1.05596	860014
brl3-2	Mn0_0	16	6373.3	15647.8	0.04	1.07446	274.846	210.245	67.33	67.8486	249.762	179.242	2997.14	2974.37	3075.15	17	0.00390225	5971.51	1.06728	1094899
brl3-2	Mn0_0	17	7345.35	16619.9	0.03	1.07483	333.263	274.843	67.33	67.8486	300.481	240.21	3605.77	3241.1	3346.18	17	0.00358617	6846.88	1.0728	1.20304e+06
brl3-2	Mn0_0	8	724.289	732.535	0.32	1.04635	47.8017	47.8017	52.6507	52.6507	47.8017	47.8017	47.8017	644.028	676.487	1	0.00147823	691.83	1.04692	22502.5
brl3-2	Mn0_0	9	1122.44	1271.55	0.03	1.06733	112.948	112.948	59.726	59.726	108.502	108.502	217.004	854.645	896.545	7	0.00223079	1071.65	1.0474	70089
brl3-2	Mn0_0	10	1687.94	2121.84	0.09	1.05632	184.806	178.14	57.6892	53.6156	176.103	170.742	528.309	1082.48	1133.52	8	0.00264662	1610.78	1.0479	126514
brl3-2	Mn0_0	11	2272.04	2705.95	0.01	1.06198	306.483	305.277	57.6892	53.6156	291.162	286.295	873.487	1288.41	1352.59	8	0.00221796	2161.89	1.05095	169256
brl3-2	Mn0_0	12	2819.51	3895.14	0	1.0606	317.115	288.39	60.5075	60.2085	300.261	271.016	1201.04	1483.06	1551.05	9	0.0025789	2684.1	1.05045	193222
brl3-2	Mn0_0	13	3604.92	4680.55	0	1.05716	433.813	357.003	60.5075	60.2085	411.446	334.467	1645.78	1793.06	1869.67	9	0.00213942	3438.85	1.04829	244472
brl3-2	Mn0_0	14	4523.91	6787.84	0	1.06029	345.388	183.213	54.5273	53.6156	325.626	160.112	2279.39	2022.63	2106.2	12	0.00332353	4302.02	1.05158	311281
brl3-2	Mn0_0	15	5814.34	8078.28	0	1.05956	475.472	315.785	54.5273	53.6156	449.47	298.377	3146.29	2391.18	2486.04	12	0.00281572	5537.47	1.05	465884
brl3-2	Mn0_0	16	6950.06	11933.1	0.01	1.05794	456.813	394.043	59.8306	59.7436	433.671	367.022	3903.04	2733.48	2838.74	14	0.00317042	6636.52	1.04724	652155
brl3-2	Mn0_0	17	7891.76	15277.8	0.01	1.0588	435.43	378.325	60.0791	59.7436	415.052	347.669	4565.58	2994.47	3102.04	16	0.00354606	7560.05	1.04388	840360
brl3-2	Mn0_0	9	1021.88	1298.64	0.07	1.02649	56.3478	56.3478	46.9469	46.9469	56.3098	56.3098	112.62	886.437	909.186	7	0.00219977	999.056	1.02285	39784.5
brl3-2	Mn0_0	10	1434.88	1711.64	0.07	1.03193	146.861	146.861	46.9469	46.9469	144.694	144.694	289.387	1116.68	1141.16	7	0.00175261	1406.07	1.02049	95575.5
brl3-2	Mn0_0	11	1832.32	2109.09	0.08	1.02591	240.643	240.643	46.9469	46.9469	236.011	236.011	472.021	1324.41	1351.04	7	0.00148034	1796.43	1.01998	160496
brl3-2	Mn0_0	12	2224.42	2501.18	0.05	1.02507	337.579	337.579	46.9469	46.9469	328.938	328.938	657.876	1518.56	1549.26	7	0.00129094	2176.44	1.02205	230718
brl3-2	Mn0_0	13	2875.4	3763.02	0.02	1.02823	256.482	188.118	48.5405	47.7019	247.957	181.725	991.826	1815.86	1849.48	9	0.00216277	2807.69	1.02412	313734
brl3-2	Mn0_0	14	3402.68	4290.3	0.02	1.03732	330.612	239.23	48.5405	47.7019	319.077	232.577	1276.31	2039.77	2080.23	9	0.00192286	3316.08	1.02612	387822
brl3-2	Mn0_0	15	4191.6	5079.22	0.01	1.03694	445.578	321.281	48.5405	47.7019	428.861	311.953	1715.44	2365.72	2409.29	9	0.00166024	4081.16	1.02706	555683
brl3-2	Mn0_0	16	4919.75	5807.37	0	1.04056	557.83	395.812	48.5405	47.7019	531.895	385.365	2127.58	2636.78	2688.43	9	0.00148786	4764.36	1.03262	722020
brl3-2	Mn0_0	9	868.985	1194.57	0.1	1.03003	32.9326	32.9326	63.0178	63.0178	32.9326	32.9326	65.8652	789.763	803.119	7	0.00249029	855.628	1.01561	29451.5
brl3-2	Mn0_0	10	1223.64	1549.22	0.11	1.05071	91.0933	91.0933	63.0178	63.0178	90.9248	90.9248	181.85	1024.86	1041.45	7	0.0019204	1206.71	1.01402	78696.5
brl3-2	Mn0_0	11	1533.01	1858.6	0.15	1.04908	135.357	135.357	63.0178	63.0178	133.874	133.874	267.748	1241.15	1262.3	7	0.00158441	1508.9	1.01598	135637
brl3-2	Mn0_0	12	1859.32	2756.27	0.38	1.03981	126.45	108.48	66.3109	66.6148	124.406	107.935	373.218	1455.79	1479.97	8	0.00202707	1829.01	1.01657	198236
brl3-2	Mn0_0	13	2349.49	4033.85	0.1	1.03496	140.009	124.742	68.1071	69.756	136.477	121.643	545.908	1745.78	1789.45	9	0.00223532	2291.69	1.02522	351250
brl3-2	Mn0_0	14	2767.23	4451.59	0.11	1.03603	186.315	167.484	68.1071	69.756	180.899	163.996	723.597	1976.7	2021.97	9	0.00197826	2700.3	1.02479	444580
brl3-2	Mn0_0	15	3488.96	6327.1	0.05	1.04267	224.947	173.428	68.9963	72.5528	214.333	156.818	1071.66	2304.39	2364.22	10	0.00211486	3376.05	1.03344	648161
brl3-2	Mn0_0	16	4315.24	9879.9	0.15	1.01431	235.765	108.48	66.9343	67.249	224.899	107.935	1574.29	2603.24	2664.88	12	0.00262676	4177.53	1.03296	856668
brl3-2	Mn0_0	17	5057.16	12275.4	0.11	1.02551	270.139	150.961	65.3378	66.9319	257.579	145.303	2060.63	2820.26	2896.04	13	0.00276239	4880.89	1.03611	1.05227e+06
brl3-2	Mn0_0	10	1301.94	1536.4	0.02	1.02582	63.6622	63.6622	61.7355	61.7355	62.1981	62.1981	124.396	1157.17	1174.61	7	0.00170269	1281.57	1.01589	51903
brl3-2	Mn0_0	11	1750.47	1984.93	0.08	1.03119	156.881	156.881	61.7355	61.7355	152.828	152.828	305.655	1413.16	1436.71	7	0.00139207	1718.81	1.01842	147970
brl3-2	Mn0_0	12	2211.65	3018.82	0.19	1.03269	176.355	168.155	64.677	62.5256	171.911	163.6	515.733	1655.2	1682.58	8	0.00178297	2170.93	1.01875	248825
brl3-2	Mn0_0	13	2989.9	4433.65	0.06	1.03067	237.647	182.511	51.9256	61.7355	229.697	175.745	918.788	2005.31	2039.31	9	0.00196145	2924.09	1.0225	381255
brl3-2	Mn0_0	14	3764.71	7156.2	0.04	1.0384	180.723	77.8624	53.2325	61.7355	174.968	77.6321	1399.74	2280.09	2318.92	13	0.00344988	3679.83	1.02307	488635
brl3-2	Mn0_0	15	4913.99	10887	0.01	1.04291	219.459	134.741	56.4983	64.5135	213.091	132.336	2130.91	2676.67	2719.4	15	0.00367728	4807.58	1.02213	734970
brl3-2	Mn0_0	16	6142.47	14064	0.01	1.04843	256.553	181.159	58.318	64.5135	248.091	175.276	2977.09	3017.93	3063.83	17	0.00391667	5995.02	1.0246	940431
brl3-2	Mn0_0	17	7254.57	19013.6	0.03	1.04336	280.426	200.945	58.1936	61.7355	269.58	197.17	3774.12	3280.66	3328.6	19	0.00420597	7054.78	1.02832	1.0364e+06
brl3-2	Mn0_0	9	1182.53	1456.67	0	1.03697	54.2033	54.2033	52.4959	52.4959	54.2033	54.2033	54.2033	1094.99	1128.32	1	0.00088627	1149.19	1.02901	60979
brl3-2	Mn0_0	10	1887.26	3189.05	0.27	1.12139	74.051	73.4676	71.475	70.2011	72.3529	73.4302	361.764	1403.18	1517	10	0.00329597	1764.95	1.0693	128719
brl3-2	Mn0_0	11	2416.65	3718.45	0.09	1.12042	122.004	122.515	71.475	70.2011	117.513	119.808	587.563	1677.53	1806.63	10	0.00276758	2265.1	1.06691	208528
brl3-2	Mn0_0	12	3069.04	5289.62	0.01	1.1277	168.026	154.043	69.7045	65.916	161.666	149.236	969.995	1930.69	2060.88	11	0.00291138	2900.69	1.05804	305260
brl3-2	Mn0_0	13	3954.27	7421.16	0	1.11354	217.58	194.88	70.814	70.2011	207.194	184.859	1450.36	2294.67	2431.21	12	0.00287923	3745.03	1.05587	452318
brl3-2	Mn0_0	14	4636.14	8103.03	0.01	1.11409	273.318	263.165	70.814	70.2011	256.665	225.683	1796.65	2565.41	2722.92	12	0.00257077	4362.07	1.06283	566956
brl3-2	Mn0_0	15	5730.13	12653.5	0.01	1.10915	287.131	318.58	69.4092	67.2856	259.831	292.882	2338.48	2950.92	3145.94	14	0.00286083	5289.4	1.08332	800033
brl3-2	Mn0_0	16	6968.06	19603.8	0.02	1.10474	287.58	235.107	69.8416	67.9575	256.132	196.169	3073.58	3291.37	3517.1	17	0.0034119	6364.96	1.09475	937378
brl3-2	Mn0_0	17	7994.31	20630	0.01	1.10948	348.631	317.811	69.8416	67.9575	313.762	276.525	3765.15	3554.03	3810.73	17	0.003149	7319.18	1.09224	1.1321e+06
brl3-2	Mn0_0	10	1807.47	2616.23	0.08	1.06792	112.045	104.133	61.5845	59.5345	104.555	101.4	522.773	1195.15	1247.24	10	0.00400886	1717.92	1.05212	119676
brl3-2	Mn0_0	11	2482.35	3932.61	0.02	1.06445	166.002	193.971	60.9862	58.7645	156.346	181.572	938.076	1424.41	1486.33	11	0.00403678	2362.48	1.05074	191806
brl3-2	Mn0_0	12	3221.52	5429.44	0.05	1.05876	215.713	270.953	60.5939	58.2405	203.541	259.625	1424.79	1643.44	1711.53	12	0.0040899	3068.23	1.04996	253086
brl3-2	Mn0_0	13	4192.96	6400.88	0.01	1.06222	308.258	361.208	60.5939	58.2405	289.418	343.588	2025.92	1962.74	2035.16	12	0.00343953	3988.67	1.05122	373730
brl3-2	Mn0_0	14	5022.92	7230.84	0.01	1.06443	390.451	434.714	60.5939	58.2405	366.502	414.198	2565.51	2209.1	2289.76	12	0.00305709	4774.61	1.05201	477009
brl3-2	Mn0_0	15	6443.9	12472.4	0.01	1.06476	375.731	409.574	63.158	61.4847	347.621	357.39	3476.21	2589.4	2686.59	15	0.00372219	6065.61	1.06237	630842
brl3-2	Mn0_0	16	7883.97	15557.2	0.01	1.07095	441.389	397.423	65.3719	63.4349	407.253	279.973	4479.78	2922.07	3028.69	16	0.00363194	7401.85	1.06513	752424
brl3-2	Mn0_0	8	880.619	1000.37	0	1.03597	18.3576	18.3576	60.6422	60.6422	18.3576	18.3576	18.3576	837.157	862.262	1	0.00115974	855.515	1.02934	24831.5
brl3-2	Mn0_0	9	1217.99	1646.71	0.07	1.03987	39.5053	26.0768	64.7116	60.6422	39.2309	26.0768	117.693	1067.04	1099.48	8	0.00272857	1184.73	1.02808	51897
brl3-2	Mn0_0	10	1867.46	2840.39	0.07	1.0571	92.1861	78.5431	66.9807	64.44	90.2531	76.1577	451.265	1364.41	1406.53	10	0.00355485	1815.67	1.02852	118996
brl3-2	Mn0_0	11	2669.84	4494.05	0.15	1.03775	142.438	147.184	63.1111	64.44	137.358	133.544	961.503	1629.28	1672.77	12	0.00418467	2590.78	1.03052	219237
brl3-2	Mn0_0	12	3394.77	6073.38	0.04	1.05039	185.183	167.801	62.2986	62.5411	175.981	152.045	1407.85	1869.4	1913.31	13	0.00418124	3277.25	1.03586	329748
brl3-2	Mn0_0	13	4572.46	8345.48	0.03	1.05026	256.675	168.187	61.7072	60.6422	240.775	164.201	2166.97	2210.94	2262.39	14	0.0039781	4377.92	1.04444	568626
brl3-2	Mn0_0	14	5554.42	10687.4	0.02	1.05192	301.863	255.905	60.8896	59.0855	281.963	236.24	2819.63	2468.44	2535.8	15	0.00394354	5288.07	1.05037	747016
brl3-2	Mn0_0	15	7318.61	14535.7	0.02	1.05488	337.765	245.867	63.4069	61.6992	317.972	229.316	4133.64	2853.74	2927.67	18	0.0044404	6987.37	1.0474	982873
brl3-2	Mn0_0	16	8966.44	18396	0.01	1.05965	378.533	317.176	65.6829	61.6992	357.267	294.233	5359.01	3204.37	3288.44	20	0.00456144	8563.39	1.04707	1174116
brl3-2	Mn0_0	9	1049.52	1341.14	0.06	1.05646	42.6403	40.4082	88.2463	86.4237	40.5623	39.3192	121.687	896.639	921.604	8	0.00325519	1018.33	1.03064	43550
brl3-2	Mn0_0	10	1685.36	2409.03	0.11	1.05512	101.421	108.489	83.7955	86.4237	94.7347	98.5951	473.673	1150.54	1178.26	10	0.00424355	1624.21	1.03765	96510.5
brl3-2	Mn0_0	11	2298.01	3021.68	0.02	1.05647	178.539	164.176	83.7955	86.4237	170.251	149.933	851.253	1375.76	1405.32	10	0.00355792	2227.02	1.03188	180412
brl3-2	Mn0_0	12	2938.4	4270.34	0.07	1.04551	220.732	199.964	76.9374	84.6493	211.462	185.356	1268.77	1581.36	1614	11	0.00371746	2850.14	1.03097	285680
brl3-2	Mn0_0	13	3837.18	5169.13	0.04	1.04528	318.996	281.461	76.9374	84.6493	306.084	261.774	1836.5	1885.01	1923.21	11	0.00311979	3721.51	1.03108	443060
brl3-2	Mn0_0	14	4641.78	6773.73	0.04	1.04384	353.25	313.384	76.0562	82.875	339.313	289.171	2375.19	2130.38	2169.03	12	0.00322725	4505.57	1.03023	578495
brl3-2	Mn0_0	15	5965.61	9387.33	0.02	1.04977	381.305	380.89	78.6432	82.875	364.361	369.5	3279.25	2492.76	2533.86	14	0.00355189	5772.01	1.03354	860271
brl3-2	Mn0_0	16	7363.95	12595.3	0.03	1.05475	407.965	333.304	76.2253	75.5297	387.032	253.213	4257.36	2823.78	2876.34	16	0.00382431	7081.14	1.03994	1161657
brl3-2	Mn0_0	17	8630.25	17261.7	0.03	1.05548	423.13	337.092	75.3924	75.5297	397.549	300.002	5168.14	3036.36	3129.56	18	0.00415393	8204.51	1.05189	1.44754e+06
brl3-2	Mn0_0	9	1089.41	1794.69	0.24	1.01721	23.6947	24.6982	57.888	58.2405	23.6947	24.6982	71.084	994.703	1018.32	8	0.00294602	1065.79	1.02216	36679.5
brl3-2	Mn0_0	10	1693.5	2879.89	0.06	1.04997	75.5741	89.2005	56.3259	57.7712	74.6173	88.6848	373.086	1272.23	1315.63	10	0.00380046	1645.31	1.02929	141310
brl3-2	Mn0_0	11	2262.87	3449.26	0.07	1.05337	137.152	148.877	56.3259	57.7712	132.334	139.176	661.671	1529.71	1577.12	10	0.00317034	2191.38	1.03263	230358
brl3-2	Mn0_0	12	2797.93	4663.89	0.05	1.06433	161.796	193.185	58.1464	58.0059	153.06	176.515	918.357	1773.99	1827.15	11	0.00328379	2692.35	1.03922	322397
brl3-2	Mn0_0	13	3643.91	7714.52	0.09	1.04892	181.995	203.198	57.6154	58.0059	170.974	177.47	1367.79	2121.91	2187.95	13	0.00365639	3489.7	1.04419	489044
brl3-2	Mn0_0	14	4414.02	9345.86	0.09	1.05097	216.979	211.645	58.262	58.2405	202.5	204.384	1822.5	2392.28	2461.21	14	0.00365674	4214.78	1.04727	635502
brl3-2	Mn0_0	15	5556.13	13269.6	0.09	1.05788	244.778	159.555	61.0792	63.4349	228.462	144.222	2513.08	2779.87	2863.58	16	0.00384135	5292.95	1.04972	900978
brl3-2	Mn0_0	16	6634.3	17753.5	0.06	1.06282	262.416	217.905	61.1487	63.4349	244.546	182.702	3179.1	3124.28	3222.9	18	0.00403364	6303.38	1.0525	1.1574e+06
brl3-2	Mn0_0	17	7539.49	18658.6	0.04	1.07065	310.103	255.273	61.1487	63.4349	289.412	217.8	3762.36	3403	3508.16	18	0.00370565	7165.36	1.05221	1365882
brl3-2	Mn0_0	10	1744.9	3383.55	0.32	0.989222	62.2158	70.8813	67.4009	64.4861	60.5526	66.888	302.763	1408.12	1433.82	10	0.00348719	1710.89	1.01988	101956
brl3-2	Mn0_0	11	2375.16	4013.81	0.27	1.04602	137.21	149.33	67.4009	64.4861	133.031	146.209	665.154	1662.34	1689.11	10	0.00296013	2327.49	1.02048	215081
brl3-2	Mn0_0	12	3021.15	5481.84	0.07	1.04922	182.567	214.742	67.2092	65.3683	174.987	203.166	1049.92	1893.89	1925.75	11	0.00311567	2943.81	1.02627	334417
brl3-2	Mn0_0	13	3990.94	7604.54	0.03	1.04884	244.993	273.781	66.0863	64.4861	233.732	262.378	1636.13	2241.16	2275.99	12	0.00307559	3877.28	1.02931	484383
brl3-2	Mn0_0	14	4696.28	8309.88	0.05	1.0502	306.03	323.048	66.0863	64.4861	292.454	301.838	2047.18	2513.67	2554.07	12	0.00274072	4560.85	1.02969	589049
brl3-2	Mn0_0	15	5806.29	10876.9	0.02	1.04679	354.088	378.823	66.0802	65.2618	338.09	355.503	2704.72	2924.42	2973.59	13	0.00269035	5629.15	1.03147	756826
brl3-2	Mn0_0	16	6984.25	18000.5	0.06	1.03946	303.756	339.867	66.7638	65.2618	290.344	324.905	3484.13	3280.92	3339.18	17	0.0035937	6765.05	1.0324	923929
brl3-2	Mn0_0	17	8091.25	19678.8	0.03	1.05107	319.272	260.111	68.1307	66.144	300.63	235.648	4208.82	3561.76	3621.45	19	0.00386586	7770.58	1.04127	1.03795e+06
brl3-2	Mn0_0	9	1159.45	1339.4	0	1.04824	62.1072	62.1072	62.1759	62.1759	60.803	60.803	60.803	1059.42	1097.35	1	0.000911288	1120.22	1.03503	54048
brl3-2	Mn0_0	10	1787.27	2594.85	0.27	1.04404	94.608	83.7344	72.0806	66.1661	90.1463	81.0388	360.585	1350.24	1408.84	9	0.00283921	1710.83	1.04468	122770
brl3-2	Mn0_0	11	2412.66	3220.24	0.04	1.05963	181.543	165.325	72.0806	66.1661	174.803	160.001	699.211	1610.86	1686.49	9	0.00237179	2310.07	1.04441	236919
brl3-2	Mn0_0	12	3070.19	4007.7	0.04	1.05919	225.518	243.405	72.1344	68.1986	217.315	236.62	1086.58	1859.85	1942.6	10	0.00257387	2946.43	1.042	347342
brl3-2	Mn0_0	13	4197.25	6960.45	0.02	1.06016	265.835	233.154	62.7385	68.1986	256.616	222.991	1796.31	2240.73	2336.41	12	0.00299605	4037.05	1.03968	498580
brl3-2	Mn0_0	14	5176.99	10241.5	0.04	1.05993	254.025	187.194	65.4235	70.2742	246.391	180.604	2463.91	2528.03	2636.74	15	0.00379257	4991.94	1.03707	654678
brl3-2	Mn0_0	15	6765.18	14765.4	0.05	1.06411	309.681	257.179	65.1794	69.6141	299.727	245.805	3596.73	2922.16	3049.01	17	0.0039357	6518.88	1.03778	858134
brl3-2	Mn0_0	16	8333.7	21944.9	0.02	1.0674	326.25	276.289	65.275	68.1986	313.548	267.66	4703.22	3302.35	3439.95	20	0.00436053	8005.58	1.04099	1.11032e+06
brl3-2	Mn0_0	17	9706.12	26244.1	0.02	1.06994	350.383	277.393	66.6456	71.0296	334.771	264.201	5691.11	3603.27	3749.6	17	0.00453381	9294.38	1.0443	1336678
brl3-2	Mn0_0	9	1079.47	1110.06	0.5	1.0284	89.4546	89.4546	102.995	102.995	84.7231	84.7231	84.7231	962.178	990.012	1	0.00101009	1046.9	1.03111	47632
brl3-2	Mn0_0	10	1557.44	2410.55	0.16	1.03824	73.1843	49.9254	82.4851	83.0826	70.5957	49.9254	282.383	1228.35	1264.7	9	0.0031628	1510.73	1.03092	115129
brl3-2	Mn0_0	11	2025.02	2984.42	0.29	1.05905	102.006	58.3598	80.3011	82.875	96.1767	56.648	480.884	1467.81	1514.99	10	0.00330034	1948.7	1.03917	220512
brl3-2	Mn0_0	12	2460.07	3419.47	0.16	1.05592	142.888	116.508	80.3011	82.875	133.574	111.503	667.87	1692.5	1745.63	10	0.0028643	2360.37	1.04224	316555
brl3-2	Mn0_0	13	3235.56	5850.34	0.1	1.05374	165.321	76.07	76.7889	72.582	154.604	74.793	1082.23	2022.78	2078.31	12	0.00336812	3105.01	1.04204	431168
brl3-2	Mn0_0	14	3893.55	7723.89	0.08	1.05617	194.453	131.197	77.791	77.7285	181.4	128.232	1451.2	2281.52	2337.93	13	0.00342183	3732.72	1.04309	561006
brl3-2	Mn0_0	15	4971.61	8801.95	0.03	1.06213	280.678	226.515	77.791	77.7285	263.783	217.444	2110.26	2660.19	2726.19	13	0.0029345	4770.45	1.04217	808897
brl3-2	Mn0_0	16	6023.92	12517.3	0.03	1.05829	267.886	246.002	75.2306	73.3008	248.962	237.844	2738.58	3003.62	3077.17	16	0.00357471	5742.2	1.04906	1.01239e+06
brl3-2	Mn0_0	17	6924.84	13418.2	0.02	1.05968	325.174	312.488	75.2306	73.3008	302.87	301.161	3331.57	3270.41	3347.92	16	0.00328562	6601.99	1.0489	1.15969e+06
brl3-2	Mn0_0	9	1149.67	1519.77	0.01	1.07346	41.2483	45.4576	67.5694	61.6992	39.3683	41.7852	118.105	973.171	1025.93	8	0.00292418	1091.28	1.05351	61503
brl3-2	Mn0_0	10	1764.75	2741.82	0.19	1.04963	91.6274	67.0532	64.1792	61.6992	89.7171	66.6033	448.585	1247.44	1306.61	10	0.0038267	1696.03	1.04052	127926
brl3-2	Mn0_0	11	2457.17	4061.52	0.21	1.03835	149.242	150.361	65.1829	65.1258	145.145	145.199	870.871	1499.58	1561.72	11	0.00384193	2370.46	1.03658	252222
brl3-2	Mn0_0	12	3161.73	5539.77	0.16	1.05009	194.661	201.624	71.5829	68.5523	188.33	195.208	1318.31	1736	1799.11	12	0.00389081	3054.31	1.03517	382478
brl3-2	Mn0_0	13	4107.68	6485.72	0.1	1.06121	279.951	211.749	71.5829	68.5523	269.497	200.385	1886.48	2081.24	2148.02	12	0.00325881	3967.72	1.03528	598300
brl3-2	Mn0_0	14	4927.7	7645.76	0.07	1.06943	278.129	211.749	77.7349	70.2011	266.002	200.385	2394.02	2337.24	2424.53	14	0.00371206	4731.26	1.04152	814540
brl3-2	Mn0_0	15	6201.28	12301.8	0.02	1.07147	279.535	211.571	72.1243	68.193	263.275	188.822	3159.3	2750.47	2846.86	17	0.00421517	5909.77	1.04933	1.0267e+06
brl3-2	Mn0_0	16	7436.37	13536.9	0.01	1.07874	350.773	238.651	72.1243	68.193	327.865	210.766	3934.38	3122.05	3227.09	17	0.00371852	7056.43	1.05384	1151511
brl3-2	Mn0_0	17	8646.39	19799.1	0.01	1.07321	342.173	248.571	67.9352	67.8337	316.764	233.728	4751.46	3404.81	3513.79	20	0.00426889	8156.27	1.06009	1.24297e+06
brl3-2	Mn0_0.5	10	1568.15	2723.24	0.21	1.02172	52.3116	44.8653	69.2669	74.1857	51.5173	44.5285	206.069	1323.52	1358.9	9	0.00294356	1529.59	1.02521	90676
brl3-2	Mn0_0.5	11	2212.46	3367.55	0.29	1.03274	132.274	131.255	69.2669	74.1857	127.035	123.614	508.14	1640.47	1683.36	9	0.0023762	2148.61	1.02972	205670
brl3-2	Mn0_0.5	12	3004.65	4280.45	0.06	1.04982	203.753	206.434	69.9084	72.4744	195.14	192.608	975.702	1915.84	1985.89	10	0.00251777	2891.54	1.03912	375135
brl3-2	Mn0_0.5	13	4570.07	8880.18	0.07	1.04004	266.698	279.358	67.1549	66.376	256.117	273.591	2048.94	2356.29	2436.48	13	0.00328342	4405.23	1.03742	631980
brl3-2	Mn0_0.5	14	6577.2	14187.2	0.03	1.04687	317.103	214.614	62.4068	65.6934	302.1	201.473	3625.21	2682.1	2771.96	17	0.00432907	6307.3	1.04279	900555
brl3-2	Mn0_0.5	15	9904.95	24967.2	0.01	1.05528	367.852	250.136	60.1616	65.2169	347.405	224.755	6253.29	3180.97	3283.61	18	0.00548177	9434.26	1.04989	1351910
brl3-2	Mn0_0.5	16	12959.8	36425.1	0	1.05942	400.48	230.818	63.3192	65.1363	377.201	226.318	8675.62	3627.07	3748.81	23	0.00613527	12302.7	1.05342	1.71228e+06
brl3-2	Mn0_0.5	17	16293.3	51904.7	0	1.06201	368.592	233.841	61.8151	65.1363	348.022	186.271	11484.7	3992.05	4129.78	33	0.00799074	15476.8	1.05276	1824093
brl3-2	Mn0_0.5	10	1337.46	1630.1	0.02	1.0619	72.2011	72.2011	53.4475	53.4475	72.2011	72.2011	72.2011	1213.35	1265.26	1	0.000790349	1285.55	1.04038	59188.5
brl3-2	Mn0_0.5	11	1705.05	2385.83	0.04	1.06847	83.7473	83.7473	60.9999	60.9999	82.7782	82.7782	165.556	1481.22	1537.55	7	0.00130077	1646.78	1.03539	104594
brl3-2	Mn0_0.5	12	2160.15	3540.56	0.11	1.08141	115.297	75.7445	72.5701	68.5523	111.438	73.8241	334.313	1729.04	1814.26	8	0.00165356	2063.35	1.04691	218310
brl3-2	Mn0_0.5	13	2967.12	5291.25	0.17	1.06411	186.462	192.707	71.1946	67.8101	177.261	179.459	709.045	2130.38	2221.27	9	0.00180077	2839.43	1.04497	376844
brl3-2	Mn0_0.5	14	3718.77	7114.61	0.11	1.06419	236.262	256.635	64.4694	67.0679	216.959	198.252	1084.8	2442.35	2537.46	10	0.00197047	3527.15	1.05433	465464
brl3-2	Mn0_0.5	15	5212.74	16191	0.07	1.06525	220.006	111.7	68.6655	67.8101	203.847	110.136	2038.47	2906.48	3012.68	15	0.00331931	4944.95	1.05415	636576
brl3-2	Mn0_0.5	16	6787.43	17765.7	0.02	1.07298	335.226	236.531	68.6655	67.8101	314.949	232.569	3149.49	3319.41	3435.17	15	0.00291106	6468.9	1.04924	898495
brl3-2	Mn0_0.5	17	8303.6	23751.1	0.03	1.07299	348.921	249.32	70.5819	68.5523	327.749	235.032	4260.74	3635.87	3767.63	18	0.00345045	7896.61	1.05154	1.13373e+06
brl3-2	Mn0_0.5	9	1195	1423.89	0	1.02093	82.8973	82.8973	32.8563	32.8563	82.2552	82.2552	164.51	1016.36	1029.21	7	0.00194324	1180.87	1.01197	44966
brl3-2	Mn0_0.5	10	1786.57	2015.46	0	1.04703	233.182	233.182	32.8563	32.8563	207.193	207.193	414.387	1305.18	1320.21	7	0.00151491	1719.56	1.03897	208230
brl3-2	Mn0_0.5	11	2549.28	3951.65	0.17	1.02948	187.136	65.192	49.2155	55.4077	173.698	65.192	868.488	1595.66	1613.6	10	0.00309866	2464.15	1.03455	390544
brl3-2	Mn0_0.5	12	3395.83	4798.2	0.06	1.04334	303.543	151.128	49.2155	55.4077	284.561	148.923	1422.8	1849.99	1878.12	10	0.00266224	3272.79	1.0376	600462
brl3-2	Mn0_0.5	13	5083.5	9889.13	0.08	1.03589	311.906	239.146	57.2899	63.4349	292.334	211.981	2631.01	2222.35	2276.35	14	0.0039537	4853.36	1.04742	1044567
brl3-2	Mn0_0.5	14	6649.54	13073.7	0.05	1.04395	368.582	235.159	60.8667	63.4349	342.133	193.132	3763.47	2526.16	2595.14	16	0.0042387	6289.62	1.05722	1.36114e+06
brl3-2	Mn0_0.5	9	1405.41	2156.73	0.36	1.03039	43.3609	40.6654	72.1858	73.8722	42.2231	39.0412	168.892	1191.87	1231.97	9	0.00324683	1360.76	1.03281	93261.5
brl3-2	Mn0_0.5	10	2364.37	4584.16	0.12	1.05379	113.074	113.101	68.443	67.1663	108.401	109.293	758.805	1526.12	1572.85	12	0.00445051	2284.92	1.03477	198796
brl3-2	Mn0_0.5	11	3510.31	6580.04	0.06	1.06157	200.52	211.099	68.9684	69.9062	188.548	199.964	1508.39	1856	1906.15	13	0.00419694	3364.38	1.04337	307428
brl3-2	Mn0_0.5	12	4922.85	9692.6	0.02	1.06983	270.834	312.76	70.2208	69.9062	253.784	297.074	2537.84	2152.87	2214.51	15	0.00451567	4690.71	1.04949	474106
brl3-2	Mn0_0.5	13	7665.84	16917.1	0.01	1.06745	357.909	368.743	68.7302	65.9826	329.989	346.41	4619.84	2577.48	2655.12	19	0.00527284	7197.32	1.0651	713466
brl3-2	Mn0_0.5	14	10409.7	24411.4	0	1.06665	409.451	306.627	70.2582	69.8283	379.384	268.547	6828.91	2924.91	3039.61	18	0.0059218	9753.83	1.06725	1.00071e+06
brl3-2	Mn0_0.5	9	1076.35	1318.35	0	1.02954	31.4006	31.4006	37.2348	37.2348	31.4006	31.4006	31.4006	1015.84	1044.95	1	0.000956984	1047.24	1.0278	41540.5
brl3-2	Mn0_0.5	10	1526.42	2240.34	0.2	1.01597	73.5036	73.5036	49.212	49.212	73.067	73.067	146.134	1345.26	1379.42	7	0.00144989	1491.4	1.02349	83940
brl3-2	Mn0_0.5	11	2030.43	2744.34	0.13	1.02549	166.129	166.129	49.212	49.212	162.172	162.172	324.344	1662.09	1698.17	7	0.00117774	1986.44	1.02215	149616
brl3-2	Mn0_0.5	12	2629.38	4911.65	0.14	1.01744	157.963	108.36	55.6599	53.0946	153.354	103.846	613.415	1959.22	1997.53	9	0.00200248	2572.63	1.02206	260859
brl3-2	Mn0_0.5	13	3709.84	5992.12	0.08	1.03372	324.188	264.361	55.6599	53.0946	315.375	254.971	1261.5	2360.34	2413.09	9	0.00165762	3621.83	1.0243	516528
brl3-2	Mn0_0.5	14	4753.49	9410.36	0.07	1.03123	333.865	303.088	54.1924	53.0946	324.843	290.113	1949.06	2697.01	2750.3	11	0.00218158	4646.07	1.02312	749170
brl3-2	Mn0_0.5	15	6903.2	18343.8	0.03	1.03763	330.904	180.521	60.0975	61.6992	319.534	173.358	3514.87	3202.5	3263.25	16	0.00337087	6717.37	1.02766	1.0913e+06
brl3-2	Mn0_0.5	16	9432.1	25447.8	0.02	1.04378	407.118	232.241	63.2166	65.593	393.383	224.323	5507.36	3663.72	3732.44	19	0.00375089	9171.08	1.02846	1.41006e+06
brl3-2	Mn0_0.5	17	11836.8	44375.5	0.01	1.04604	322.214	142.918	68.9674	69.444	311.173	137.921	7468.16	4033.24	4103.61	24	0.00584851	11501.4	1.02916	1666563
brl3-2	Mn0_0.5	8	1042.84	1072.12	0.2	1.06672	44.2041	44.2041	52.3524	52.3524	44.2041	44.2041	44.2041	934.362	998.64	1	0.00100136	978.566	1.06569	59512
brl3-2	Mn0_0.5	9	1535.33	2193.21	0.06	1.0447	70.4758	62.9533	59.2696	59.7506	69.8354	62.6192	279.342	1172.31	1253.43	9	0.00319125	1451.65	1.05764	124012
brl3-2	Mn0_0.5	10	2536.41	4572.77	0.11	1.04065	137.276	130.046	60.159	59.9667	134.498	128.062	941.488	1484.31	1575.47	12	0.00444311	2425.79	1.0456	245940
brl3-2	Mn0_0.5	11	3740.1	6612.59	0.08	1.06107	232.376	225.678	61.7513	61.7008	220.792	222.521	1766.34	1785.37	1881.1	13	0.00425284	3551.71	1.05304	380861
brl3-2	Mn0_0.5	12	5381.67	12145.3	0.03	1.08029	265.776	252.068	65.5016	62.8677	246.416	244.686	2957	2091.25	2192.36	17	0.00547354	5048.25	1.06605	527442
brl3-2	Mn0_0.5	13	8431.36	17265.4	0	1.08407	412.419	342.318	65.9766	62.8677	385.157	316.864	5392.2	2551.47	2657.49	19	0.00526812	7943.67	1.06139	804204
brl3-2	Mn0_0.5	14	11017.4	22980.4	0	1.08241	470.561	327.977	67.229	64.29	444.482	322.456	7556.2	2903.61	3017.84	17	0.00563317	10459.8	1.05331	1.10058e+06
brl3-2	Mn0_0.5	15	15235	36859.1	0	1.08366	432.107	240.165	70.4217	67.751	409.56	210.431	11058.1	3431.93	3568.15	27	0.00756694	14490	1.05142	1632189
brl3-2	Mn0_0.5	16	19606.1	50667.3	0.01	1.0911	431.201	135.227	72.5873	68.8213	410.234	127.99	14768.4	3915.12	4082.86	36	0.00881735	18683.5	1.04938	2235784
brl3-2	Mn0_0.5	17	23566.5	67578.7	0	1.09003	444.061	165.622	72.8392	70.56	422.486	163.371	18166.9	4289.38	4471.88	43	0.00961564	22456.3	1.04944	2.65299e+06
brl3-2	Mn0_0.5	9	1005.67	1218.32	0.05	1.02356	37.1871	37.1871	48.9032	48.9032	37.1871	37.1871	74.3742	908.778	931.298	7	0.00214754	983.152	1.02291	44714.5
brl3-2	Mn0_0.5	10	1445.61	1658.26	0.14	1.02405	121.603	121.603	48.9032	48.9032	118.807	118.807	237.615	1165.22	1202.41	7	0.00166333	1402.83	1.0305	127630
brl3-2	Mn0_0.5	11	2056.18	3732.97	0.23	1.0188	118.313	82.3908	51.2075	52.7652	116.302	82.0366	581.51	1420.81	1464.62	10	0.00341386	2002.32	1.0269	231568
brl3-2	Mn0_0.5	12	2912.84	5590.05	0.18	1.01784	168.063	99.7572	56.5259	56.3099	162.013	98.3107	1134.09	1675.98	1736.4	12	0.00403133	2810.08	1.03657	375648
brl3-2	Mn0_0.5	13	4665.76	9235.18	0.04	1.05733	251.471	209.982	58.3928	58.6277	239.333	202.866	2393.33	2054.47	2151.05	15	0.0046489	4447.79	1.049	623932
brl3-2	Mn0_0.5	14	6319.92	11971.5	0.01	1.0618	319.571	282.648	61.0688	58.6277	297.525	243.775	3570.3	2381.02	2485.07	17	0.00482885	5951.32	1.06194	826296
brl3-2	Mn0_0.5	15	9464.89	18782.7	0	1.06041	381.874	284.833	61.7567	60.9454	359.594	276.487	6113.1	2862.17	2973.03	17	0.00571806	8975.27	1.05455	1.10517e+06
brl3-2	Mn0_0.5	16	12866.1	27622.4	0	1.05807	472.219	404.287	62.1011	61.2512	448.109	377.855	8962.18	3289.53	3421.72	20	0.00584501	12251.7	1.05015	1.59724e+06
brl3-2	Mn0_0.5	17	15968.8	36324.6	0	1.06899	487.241	354.758	65.4774	66.5713	458.588	291.027	11464.7	3599.21	3787.82	25	0.00660011	15063.9	1.06007	2.02415e+06
brl3-2	Mn0_0.5	9	1304.1	2197.31	0.2	1.01959	50.5447	49.2953	55.9598	56.1079	50.3807	49.2334	201.523	1079.06	1101.92	9	0.00363002	1280.58	1.01837	52346
brl3-2	Mn0_0.5	10	1975.96	3352.32	0.26	1.02017	118.884	128.556	57.6258	61.3895	117.007	125.801	585.035	1351.87	1381.54	10	0.00361916	1936.9	1.02016	162189
brl3-2	Mn0_0.5	11	2803.26	4764.83	0.12	1.03974	191.718	203.454	59.124	62.8398	187.469	196.974	1124.81	1620.13	1652.95	11	0.00362987	2744.94	1.02125	291802
brl3-2	Mn0_0.5	12	3817.01	6606.71	0.13	1.05364	272.56	294.106	59.3638	61.3895	261.76	290.663	1832.32	1865.14	1909.1	12	0.00366666	3697.45	1.03234	462787
brl3-2	Mn0_0.5	13	5707.86	10176.3	0.06	1.06018	376.748	411.112	60.101	61.9275	359.137	398.964	3232.23	2252.72	2317.13	14	0.00388412	5484.95	1.04064	797541
brl3-2	Mn0_0.5	14	7549.32	14988.3	0.03	1.0608	408.103	418.645	65.7595	63.8625	388.382	385.999	4660.58	2586.44	2652.08	17	0.00452475	7247.02	1.04171	1092156
brl3-2	Mn0_0.5	15	10733.2	25083.8	0.01	1.08104	377.887	211.981	69.905	63.8625	337.005	196.633	6740.1	3072.06	3175.45	20	0.00629832	9812.16	1.09387	1.6602e+06
brl3-2	Mn0_0.5	9	987.632	1383.04	0.2	1.03456	27.2776	27.6586	66.314	72.0721	27.2776	27.6586	81.8329	876.228	905.799	8	0.00331199	958.061	1.03087	46437
brl3-2	Mn0_0.5	10	1552.88	2340.38	0.63	1.02454	91.2001	104.7	63.4077	63.3804	89.3377	102.649	357.351	1150.1	1188.08	9	0.00336676	1507.45	1.03014	121814
brl3-2	Mn0_0.5	11	2179.71	3636.36	0.12	1.02886	142.761	161.168	66.3072	72.0721	138.683	153.056	693.416	1422.42	1465.9	10	0.00341087	2115.83	1.03019	190522
brl3-2	Mn0_0.5	12	3149.02	5481.82	0.11	1.05554	174.239	144.494	62.305	63.3804	165.675	139.911	1325.4	1708.08	1755.11	13	0.00455811	3033.48	1.03809	318154
brl3-2	Mn0_0.5	13	4871.59	9137.99	0.02	1.06361	243.673	213.466	61.4998	60.8025	233.25	200.863	2565.75	2140.69	2191.18	16	0.00502013	4706.44	1.03509	518522
brl3-2	Mn0_0.5	14	6795.83	15287.3	0.04	1.05616	250.315	116.702	61.5507	60.9454	240.725	115	4092.33	2484.39	2540.47	17	0.00669168	6576.72	1.03332	722035
brl3-2	Mn0_0.5	15	10112.2	21056.4	0	1.06767	336.731	234.394	60.2632	60.8025	321.838	231.976	6758.61	2978.37	3040.84	21	0.00690598	9736.98	1.03854	1198681
brl3-2	Mn0_0.5	9	1245.54	1798.21	0.2	1.03007	68.5033	71.4025	61.7158	55.4915	67.358	70.7672	202.074	1024.01	1040.03	8	0.00288453	1226.08	1.01587	57534.5
brl3-2	Mn0_0.5	10	1936.09	2974.29	0.03	1.04244	152.174	144.128	58.8028	54.0711	148.868	141.939	595.473	1303.92	1327.4	9	0.00301342	1899.39	1.01932	149087
brl3-2	Mn0_0.5	11	2645.03	4390.93	0.07	1.04166	206.446	219.235	60.8713	55.4915	201.798	215.808	1008.99	1582.34	1612.8	10	0.0031002	2591.33	1.02072	266346
brl3-2	Mn0_0.5	12	3575.39	6562.09	0.05	1.04067	239.791	262.628	64.2005	69.1455	232.218	247.493	1625.52	1862.8	1896.85	12	0.00369032	3488.33	1.02496	398983
brl3-2	Mn0_0.5	13	5324.98	10095.5	0.02	1.04825	335.103	227.178	63.7622	64.7989	319.362	206.323	2874.26	2254.88	2309.05	14	0.0038977	5129.14	1.03818	655734
brl3-2	Mn0_0.5	14	6948.43	13830.7	0.03	1.04462	389.633	214	57.7656	59.6568	366.478	195.533	4031.26	2604.54	2662.47	16	0.00413151	6635.8	1.04711	896138
brl3-2	Mn0_0.5	15	9729.33	25070.8	0.01	1.04925	345.138	150.595	57.235	55.4915	324.947	144.309	6173.99	3104.7	3171.71	19	0.00599046	9278.7	1.04857	1.23798e+06
brl3-2	Mn0_0.5	8	688.315	698.364	0	1.07542	61.6117	61.6117	54.2461	54.2461	61.6117	61.6117	61.6117	580.707	626.703	1	0.00159565	642.319	1.07161	36108.5
brl3-2	Mn0_0.5	9	1036.32	1259.77	0	1.08808	71.498	44.0114	62.5757	64.7989	69.4867	44.0114	208.46	773.466	821.829	8	0.0036504	981.926	1.0554	53898.5
brl3-2	Mn0_0.5	10	1604.49	2207.64	0.01	1.09153	134.963	116.823	64.2182	66.7405	129.051	113.166	516.206	1006.39	1064.64	9	0.00375714	1522.6	1.05379	83153.5
brl3-2	Mn0_0.5	11	2290.65	3170.28	0.01	1.07041	193.854	203.557	52.9276	64.7989	184.151	195.819	920.755	1260.38	1321.38	10	0.00378391	2181.14	1.05021	107500
brl3-2	Mn0_0.5	12	2999.98	4486.04	0.01	1.07203	202.138	167.257	59.799	68.6821	193.99	159.812	1357.93	1516.56	1585.01	12	0.00441638	2874.49	1.04366	156956
brl3-2	Mn0_0.5	13	4507.42	9407.99	0.02	1.07759	208.629	139.283	55.2257	68.151	202.487	137.395	2429.84	1921.51	2003.87	17	0.00598842	4351.35	1.03587	349718
brl3-2	Mn0_0.5	14	5869.26	12136.5	0.02	1.08538	235.443	172.764	65.0243	69.1455	229.406	170.558	3441.09	2248.53	2337.61	20	0.00641681	5689.63	1.03157	509990
brl3-2	Mn0_0.5	15	8290.07	18640.4	0.02	1.0852	272.376	188.261	64.6352	68.1246	264.581	181.681	5291.63	2719	2842.56	20	0.00703591	8010.63	1.03488	888044
brl3-2	Mn0_0.5	9	1084.27	1105.46	0.45	1.01765	16.7631	16.7631	107.354	107.354	16.7631	16.7631	16.7631	1053.37	1067.51	1	0.000936759	1070.14	1.01321	36457.5
brl3-2	Mn0_0.5	10	1757.39	2898.24	0.04	1.0255	76.6147	82.9362	72.4421	78.6901	72.873	76.0592	364.365	1357.43	1374.31	10	0.00363818	1721.79	1.02067	67552.5
brl3-2	Mn0_0.5	11	2476.99	4211.86	0.07	1.03914	137.927	159.209	72.6177	76.0929	133.151	153.479	798.905	1628	1649.43	11	0.00363762	2426.91	1.02064	172711
brl3-2	Mn0_0.5	12	3313.31	5870.58	0.08	1.04201	197.356	209.141	74.6705	78.6901	190.551	203.194	1333.86	1907.36	1931.82	12	0.00362353	3241.21	1.02224	288900
brl3-2	Mn0_0.5	13	5090.35	10541.7	0.03	1.04144	272.035	204.768	67.4292	70.6233	259.387	183.235	2593.87	2341.47	2370	15	0.00421941	4935.34	1.03141	526349
brl3-2	Mn0_0.5	14	6876.06	16236.1	0.03	1.03603	319.919	232.922	66.5363	67.751	304.501	219.495	3958.51	2683.41	2717.12	18	0.00478448	6641.92	1.03525	797478
brl3-2	Mn0_0.5	9	1095.06	1891.2	0.25	1.03612	29.8358	24.6982	72.066	70.56	28.7027	24.6982	86.108	977.148	1005.55	8	0.00298343	1063.26	1.02991	37121.5
brl3-2	Mn0_0.5	10	1780.6	2850.05	0.23	1.05805	97.3436	94.7743	70.0046	70.56	94.8059	93.5201	474.029	1261.11	1293.88	10	0.00386435	1735.14	1.0262	135930
brl3-2	Mn0_0.5	11	2593.58	3663.03	0.06	1.06976	166.629	180.449	71.6928	71.9304	162.111	174.481	972.664	1537.88	1593.8	11	0.00376458	2510.54	1.03307	309128
brl3-2	Mn0_0.5	12	3808.43	8024.97	0.15	1.07579	185.682	176.597	73.0457	73.5203	179.381	167.274	1793.81	1803.1	1951.61	15	0.00512398	3596.91	1.05881	470014
brl3-2	Mn0_0.5	13	6076.34	12607.2	0.04	1.09864	309.409	279.05	71.5979	73.5203	294.525	260.739	3534.3	2209.38	2363.43	17	0.00507738	5743.67	1.05792	811361
brl3-2	Mn0_10	9	1345.04	1946.04	0.23	1.01886	50.7864	51.903	60.7737	67.5206	50.1931	51.1077	150.579	1165.5	1192.68	8	0.00251535	1316.08	1.022	69390
brl3-2	Mn0_10	10	2230.48	3771.07	0.05	1.06135	112.468	110.461	66.1757	69.1153	102.487	100.455	614.922	1503.49	1555.67	11	0.00385686	2118.42	1.0529	184126
brl3-2	Mn0_10	11	3313.46	5616.35	0.02	1.07283	201.12	194.594	67.473	70.71	179.482	192.961	1256.37	1837.98	1905.62	12	0.00367334	3094.35	1.07081	354117
brl3-2	Mn0_10	12	4679.81	8845.48	0.02	1.06787	270.202	320.19	68.5165	70.71	249.439	280.922	2244.95	2154.81	2247.99	14	0.00400358	4399.75	1.06365	608482
brl3-2	Mn0_10	13	7095.6	12500.6	0.01	1.06681	396.558	387.8	66.011	67.8337	369.29	367.589	4062.19	2621.13	2733.46	16	0.0040242	6683.33	1.06169	747732
brl3-2	Mn0_10	14	9410.51	19507.7	0.01	1.06127	417.882	309.973	64.1611	64.8852	393.924	264.229	5908.87	3026.79	3142.27	20	0.00477361	8935.65	1.05314	958694
brl3-2	Mn0_10	15	13321.7	29816.9	0.01	1.06872	457.189	245.331	64.3849	67.5206	427.308	217.083	8973.46	3591.12	3720.77	21	0.005644	12564.6	1.06026	1.50503e+06
brl3-2	Mn0_10	16	17552.2	42878.3	0	1.07001	475.132	266.612	61.6986	66.2029	443.37	244.389	12414.3	4109.1	4248.48	28	0.0065906	16523.4	1.06226	2103790
brl3-2	Mn0_10	17	21167.6	54711.4	0	1.07153	485.553	318.255	64.5435	67.161	451.735	297.251	15359	4500.62	4658.76	34	0.00729807	19859.6	1.06586	2523537
brl3-2	Mn0_10	9	1067.16	1219.55	0	1.0593	62.2964	62.2964	53.8418	53.8418	59.6657	59.6657	59.6657	966.957	1004.86	1	0.000995163	1026.62	1.03948	28992.5
brl3-2	Mn0_10	10	1590.78	1770.1	0.16	1.05398	109.691	109.691	28.0222	28.0222	108.056	108.056	216.112	1322.04	1371.4	7	0.00145836	1538.15	1.03422	109811
brl3-2	Mn0_10	11	2235.1	3017.68	0.01	1.06055	166.509	174.181	46.0931	53.8418	158.277	173.416	474.832	1675.23	1735.57	8	0.00172854	2150.07	1.03955	169793
brl3-2	Mn0_10	12	3219.7	6328.26	0.02	1.07562	162.583	92.8179	51.6096	58.3925	155.404	92.6553	1087.83	1998.16	2081.62	12	0.00336276	3085.99	1.04333	248680
brl3-2	Mn0_10	13	4930.9	12356.4	0.03	1.06623	212.835	165.973	53.6952	56.3099	200.585	143.558	2206.43	2489.45	2589.72	16	0.00424757	4695.88	1.05005	428266
brl3-2	Mn0_10	14	6552.77	15275.5	0	1.06924	296.211	275.526	54.0147	56.9194	269.376	203.872	3232.51	2897.26	2998.24	17	0.00400235	6129.77	1.06901	546278
brl3-2	Mn0_10	15	9414.61	23501.1	0	1.07066	363.719	300.425	57.1123	57.9607	328.886	293.042	5262.18	3475.07	3595.11	16	0.00445049	8737.24	1.07753	904716
brl3-2	Mn0_10	16	12537.3	34415.9	0	1.06755	420.703	388.838	57.4218	57.9607	384.77	343.643	7695.39	3966.05	4123.21	20	0.00485059	11661.4	1.07511	1.58998e+06
brl3-2	Mn0_10	17	15727.6	58919.2	0	1.06698	360.673	281.003	66.2512	64.44	333.319	260.192	10332.9	4387.03	4546.7	31	0.00681813	14719.9	1.06845	1.91538e+06
brl3-2	Mn0_10	9	1342.08	1530.31	0.05	1.03835	60.2833	60.2833	79.4376	79.4376	55.2723	55.2723	110.545	1182.43	1221.52	7	0.00163731	1292.97	1.03798	67410
brl3-2	Mn0_10	10	2074.17	3105.08	0.02	1.039	115.295	106.082	60.0442	71.9034	108.711	103.141	434.845	1565.31	1612.99	9	0.00247987	2000.15	1.037	140914
brl3-2	Mn0_10	11	3183.98	5992.6	0.09	1.0484	172.132	181.277	62.1844	68.1986	165.43	177.138	1158.01	1906.29	1979.06	12	0.00353703	3064.3	1.03906	317378
brl3-2	Mn0_10	12	4619.45	10368.3	0.04	1.07801	225.374	143.706	60.626	64.6808	208.221	137.439	2082.21	2231.81	2365.71	15	0.00422707	4314.02	1.0708	537026
brl3-2	Mn0_10	13	7143.44	15577.8	0.02	1.08745	304.88	228.995	61.914	65.5457	279.121	199.712	3907.69	2725.22	2875.12	19	0.00486937	6632.9	1.07697	845562
brl3-2	Mn0_10	14	10360.2	30060.2	0.02	1.1984	309.958	237.899	63.0476	67.5	286.624	217.273	6305.72	3115.85	3541.14	22	0.00621268	9421.57	1.09963	1099499
brl3-2	Mn0_10	15	15155.9	49065.2	0.02	1.19763	378.793	218.083	65.4348	68.1986	352.411	215.557	10219.9	3694.87	4170.94	29	0.00695286	13914.8	1.08919	1.64301e+06
brl3-2	Mn0_10	9	1113.38	1346.61	0.09	1.03867	31.305	31.305	63.4349	63.4349	31.305	31.305	31.305	1036.16	1082.07	1	0.000924153	1067.46	1.04301	71288
brl3-2	Mn0_10	10	1737.17	2835.31	0.2	1.01805	89.7874	68.3593	48.2818	43.3634	89.023	68.2495	267.069	1407.41	1467.8	8	0.00204387	1674.48	1.03744	141983
brl3-2	Mn0_10	11	2535.56	4289.25	0.26	1.01452	176.575	188.835	53.8716	53.3992	174.234	185.848	696.934	1763.14	1829.26	9	0.00218668	2460.07	1.03068	272940
brl3-2	Mn0_10	12	3599.58	6990.59	0.21	1.03603	235.078	241.743	56.4356	55.7785	227.237	227.258	1363.42	2116.31	2189.11	11	0.00274083	3479.73	1.03444	585748
brl3-2	Mn0_10	9	1477.16	2158.98	0.37	1.03492	65.0272	59.8943	70.9965	72.9379	63.3565	57.5938	253.426	1158.14	1217.05	9	0.00328664	1411.57	1.04647	106986
brl3-2	Mn0_10	10	2486.95	4291.34	0.11	1.05653	125.242	127.661	65.7885	67.3801	121.578	127.624	851.049	1546.2	1610.25	12	0.00434714	2397.25	1.03742	228505
brl3-2	Mn0_10	11	3991.89	6507.62	0.07	1.09151	251.621	235.864	64.5291	63.5618	216.768	231.296	1734.14	1906.29	1978.92	13	0.0040426	3640.43	1.09654	512584
brl3-2	Mn0_10	12	5530.36	9946.73	0.02	1.08122	320.655	287.142	62.3872	58.992	286.134	280.748	2861.34	2246.04	2323.81	15	0.00430328	5107.38	1.08282	837197
brl3-2	Mn0_10	9	1249.55	1321.74	0	1.05376	40.3609	40.3609	41.9872	41.9872	40.3609	40.3609	40.3609	1153.04	1209.19	1	0.000826998	1193.4	1.04705	66227.5
brl3-2	Mn0_10	10	1818.48	2416.5	0.15	1.05066	111.174	111.174	57.644	57.644	108.27	108.27	216.54	1518.92	1596.13	7	0.00125303	1735.46	1.04784	139831
brl3-2	Mn0_10	11	2582.5	4745.2	0.12	1.05496	121.201	87.809	62.5513	65.3231	116.857	85	584.285	1876.78	1976.49	10	0.00252974	2461.06	1.04934	291970
brl3-2	Mn0_10	12	3565.22	9304.44	0.17	1.0404	136.947	115.371	64.1095	65.3231	130.766	114.158	1176.9	2211.71	2332.7	14	0.00385819	3388.6	1.05212	449101
brl3-2	Mn0_10	13	5756.76	14091.7	0.03	1.0715	237.372	199.183	66.5707	67.2343	220.361	191.832	2644.34	2743.89	2908.3	17	0.00412613	5388.23	1.06839	697196
brl3-2	Mn0_10	14	8055.93	24091.8	0.02	1.07575	277.848	228.436	63.8321	63.4349	254.841	215.037	4332.29	3152.5	3332.51	17	0.00510126	7484.79	1.07631	887960
brl3-2	Mn0_10	15	12510.7	40728.5	0	1.08009	356.685	224.744	63.039	64.379	328.553	200.465	7885.27	3751.47	3950.24	24	0.00607557	11636.7	1.0751	1.23786e+06
brl3-2	Mn0_10	9	1390.14	1915.09	0.02	1.05024	51.8716	50.2636	61.3551	62.0205	51.5183	49.2037	154.555	1186.9	1234.53	8	0.00243008	1341.46	1.03629	77394.5
brl3-2	Mn0_10	10	2306.09	3986.01	0.34	1.04783	114.144	100.818	63.8298	62.7277	112.814	100.287	676.885	1564.3	1621.23	11	0.0037009	2241.18	1.02896	211387
brl3-2	Mn0_10	11	3580.1	7245	0.06	1.07312	175.416	171.523	62.7758	62.0205	165.105	157.877	1485.94	1942.21	2001.36	14	0.00449694	3428.16	1.04432	388897
brl3-2	Mn0_10	12	5262.01	12706.6	0.03	1.07505	223.961	217.622	65.7844	65.2249	206.593	215.372	2685.71	2284.96	2350.52	18	0.00553069	4970.67	1.05861	580712
brl3-2	Mn0_10	13	8453.38	19651.1	0.02	1.07773	348.797	274.994	63.7293	64.3299	324.063	250.136	5185	2797.35	2872.62	16	0.00556982	7982.35	1.05901	1.11366e+06
brl3-2	Mn0_10	14	11679.9	28353.7	0.01	1.0734	381.024	286.253	71.151	68.3052	354.114	271.292	7790.52	3216.45	3297.35	22	0.00667203	11007	1.06113	1.64689e+06
brl3-2	Mn0_10	15	16626.4	45039.7	0.01	1.07122	423.83	311.274	71.1131	69.2032	395.328	261.895	11859.8	3818.66	3911.49	30	0.00766971	15678.5	1.06046	2600317
brl3-2	Mn0_10	9	1100.76	1315.25	0	1.04403	45.6954	45.6954	66.5014	66.5014	44.4072	44.4072	44.4072	1025.47	1055.06	1	0.000947813	1069.88	1.02886	45154.5
brl3-2	Mn0_10	10	1697.6	2301.06	0.01	1.05321	91.4499	73.1616	52.5587	60.5241	88.6723	70.342	266.017	1382.02	1423.25	8	0.00210786	1648.03	1.03007	97344.5
brl3-2	Mn0_10	11	2455.88	3809.12	0.01	1.0509	138.784	151.518	48.705	56.3099	133.037	144.278	665.185	1702.02	1761.96	10	0.00283774	2367.21	1.03746	173835
brl3-2	Mn0_10	12	3549.62	6475.86	0.04	1.0462	207.609	216.153	51.3799	56.3099	195.385	212.897	1367.69	2034.65	2096.36	12	0.00333912	3402.35	1.04329	299000
brl3-2	Mn0_10	13	5596.21	11880.3	0.03	1.05965	272.982	222.535	64.1848	60.5241	258.394	216.933	2842.33	2509.23	2593.42	16	0.00424151	5351.56	1.04572	575528
brl3-2	Mn0_10	14	7653.26	18075.9	0.01	1.05718	331.867	245.969	63.1073	60.1914	312.884	233.688	4380.38	2917.68	3007.11	19	0.00465563	7298.06	1.04867	746754
brl3-2	Mn0_10	15	11281.8	27961.6	0	1.07505	364.902	205.041	62.7037	59.8586	345.747	201.517	7260.68	3500.2	3618.85	21	0.00580295	10760.9	1.04841	1.26795e+06
brl3-2	Mn0_10	8	1087.01	1099.21	0.48	1.05511	46.9604	46.9604	97.5946	97.5946	42.9418	42.9418	42.9418	983.031	1040.05	1	0.000961496	1025.97	1.05949	67997.5
brl3-2	Mn0_10	9	1657.36	2966.78	0.31	1.0329	58.5777	43.6578	73.1701	69.9048	56.7333	43.6578	283.666	1298.19	1364.47	10	0.00366442	1581.85	1.04773	123708
brl3-2	Mn0_10	10	2684.53	4788.81	0.09	1.0705	132.974	153.423	74.462	69.9048	129.064	146.82	903.448	1673.17	1753.72	12	0.00399152	2576.62	1.04188	273822
brl3-2	Mn0_10	11	3978.71	7716.83	0.09	1.06981	207.098	255.503	72.7691	69.9048	197.387	249.562	1776.48	2010.99	2114.83	14	0.00425565	3787.47	1.05049	503764
brl3-2	Mn0_10	12	5660.69	10946.7	0.03	1.08467	290.31	195.787	69.8212	68.7495	270.411	192.2	2974.52	2332.02	2467.28	16	0.00445835	5306.55	1.06674	765265
brl3-2	Mn0_10	13	9017.59	21934	0.01	1.08993	335.57	229.065	69.0377	66.7742	301.794	194.424	5432.29	2831.93	2977.32	18	0.0060457	8264.22	1.09116	1.01352e+06
brl3-2	Mn0_10	14	12143.4	29033.9	0	1.09343	397.916	202.02	74.0547	69.7474	360.281	194.058	7926.17	3233.39	3389.26	22	0.0064911	11159.6	1.08816	1267080
brl3-2	Mn0_10	15	17850.6	49729.1	0	1.09628	364.979	200.474	74.0509	69.1698	335.562	187.675	12751.3	3758.1	3981.4	38	0.00954439	16509.5	1.08123	1926695
brl3-2	Mn0_10	16	23631.2	81223	0	1.08861	347.303	129.276	73.6533	70.0169	321.75	129.077	17696.2	4302.36	4529.47	55	0.0121427	21998.6	1.07421	2.44783e+06
brl3-2	Mn0_10	17	28307.3	96409.5	0.01	1.08916	374.199	140.695	71.2094	69.9048	347.101	140.064	21867.4	4498.15	4732.73	63	0.0133116	26365.5	1.07365	2669526
brl3-2	Mn0_10	9	1216.27	1455.23	0.32	1.05124	48.4408	48.4408	73.6711	73.6711	48.0606	48.0606	96.1212	1079.05	1119.39	7	0.00178669	1175.17	1.03497	66173
brl3-2	Mn0_10	10	2067.82	3005.43	0.19	1.03185	95.2078	82.2944	68.0887	73.155	90.1409	81.1111	540.846	1445.59	1496.57	11	0.00400917	1986.44	1.04097	178771
brl3-2	Mn0_10	11	3184.34	5725.59	0.03	1.05226	146.735	166.863	70.1019	73.0092	134.551	162.29	1210.96	1806.16	1863.73	14	0.00482903	3017.12	1.05542	255430
brl3-2	Mn0_10	12	4560.33	8880.25	0.03	1.05926	213.398	206.808	69.5565	73.0092	199.885	198.799	2198.73	2141.89	2212.95	16	0.00497074	4340.62	1.05062	453558
brl3-2	Mn0_10	13	7305.72	14823.8	0.02	1.05929	325.607	264.67	67.4238	70.9236	307.814	251.439	4309.39	2666.02	2747.22	19	0.00509605	6975.41	1.04735	776224
brl3-2	Mn0_10	14	9778.63	21767.6	0.01	1.0614	367.326	297.858	66.3861	69.6095	344.032	280.978	6192.57	3083.01	3166.76	18	0.00568404	9275.58	1.05423	1.09458e+06
brl3-2	Mn0_10	15	14232.1	34168.8	0	1.06556	417.254	259.24	67.2763	69.7751	391.619	220.132	9790.46	3669.53	3800.71	25	0.00657772	13460	1.05736	1.75039e+06
brl3-2	Mn0_10	16	18604.5	55815.4	0	1.06325	374.756	203.827	72.54	70.4189	349.505	184.069	13281.2	4208.98	4363.79	38	0.00870803	17490.2	1.06371	2.24951e+06
brl3-2	Mn0_10	17	22126.8	65410.5	0	1.06805	388.158	198.752	74.4395	72.4744	361.242	176.876	16255.9	4489.27	4659.65	45	0.00965739	20745.1	1.0666	2.59585e+06
brl3-2	Mn0_10	8	867.455	867.455	0	1.03876	62.5042	62.5042	78.1113	78.1113	56.0803	56.0803	56.0803	779.01	804.951	1	0.00124231	835.091	1.03876	28601
brl3-2	Mn0_10	9	1385.66	1860.48	0.23	1.0518	72.8869	45.4199	75.3051	77.0375	66.1729	44.0786	264.692	1062.48	1094.11	9	0.00365594	1327.17	1.04407	61290.5
brl3-2	Mn0_10	10	2333.75	4029.69	0.09	1.05737	123.982	132.805	73.746	75.9638	113.095	127.988	791.663	1423.13	1465.87	12	0.00477532	2214.79	1.05371	180328
brl3-2	Mn0_10	11	3557.86	6602.71	0.04	1.06443	193.038	128.393	71.1923	68.7495	177.585	123.709	1598.26	1765.15	1820.51	14	0.00494366	3363.41	1.05781	334372
brl3-2	Mn0_10	12	4961.09	8859.95	0.03	1.07458	279.084	202.037	71.5476	71.7472	254.563	190.538	2545.63	2107.17	2170.25	15	0.00460777	4652.81	1.06626	513453
brl3-2	Mn0_10	13	7920.78	14045.9	0	1.0797	372	298.435	72.1382	69.3832	335.72	255.841	4700.08	2618.78	2712.77	19	0.00516077	7318.86	1.08224	856194
brl3-2	Mn0_10	14	10755.8	21926.8	0	1.07769	400.719	247.393	74.7306	68.7495	363.325	204.137	6903.18	3023.19	3142.11	19	0.00604689	9926.37	1.08355	1154589
brl3-2	Mn0_10	15	16162.3	40966.7	0	1.0815	353.993	190.068	70.9954	69.444	325.505	168.885	11392.7	3611.57	3772.53	35	0.0092776	15004.2	1.07718	1.80529e+06
brl3-2	Mn0_10	9	1293.97	1769.97	0.04	1.05911	51.4078	55.7099	75.8166	76.5043	50.9413	54.5619	152.824	1107.01	1139.75	8	0.00263217	1259.84	1.02709	51828.5
brl3-2	Mn0_10	10	2216.27	4285.63	0.27	1.15872	90.1265	61.6477	67.0623	60.6003	88.8683	60.4821	533.21	1501.1	1675.51	11	0.003581	2034.31	1.08945	130122
brl3-2	Mn0_10	11	3251.43	6171.7	0.14	1.19462	172.395	136.073	66.7813	60.9454	169.935	135.07	1189.54	1855.01	2044.67	12	0.00342354	3044.56	1.06795	313362
brl3-2	Mn0_10	12	4600.04	10319.5	0.09	1.18468	221.389	202.58	68.3635	65.9483	215.718	194.068	2157.18	2189.02	2386.15	15	0.00419085	4346.2	1.05841	562445
brl3-2	Mn0_10	13	7233.12	15574.6	0.02	1.17476	359.313	347.535	67.376	65.9483	336.246	325.226	4034.96	2715	2921.37	17	0.00410766	6749.96	1.07158	1.0454e+06
brl3-2	Mn0_10	9	1059.84	1192.68	0.05	1.01984	29.9666	29.9666	64.29	64.29	29.9666	29.9666	29.9666	1014.39	1029.88	1	0.000970989	1044.35	1.01483	36816.5
brl3-2	Mn0_10	10	1744.05	2582.96	0.06	1.0382	85.1373	95.9576	57.7246	60.7172	83.3421	93.083	333.368	1375.07	1403.5	9	0.00285002	1708.44	1.02084	106687
brl3-2	Mn0_10	11	2524.45	3903.64	0.09	1.06639	153.754	177.103	57.6198	57.2005	136.901	174.402	684.504	1698.39	1755.67	10	0.00284791	2382.89	1.0594	250931
brl3-2	Mn0_10	12	3559.26	6435.18	0.01	1.06589	207.976	159.589	59.1307	57.2005	187.398	155.396	1311.79	2043.3	2103.42	12	0.00332791	3355.08	1.06086	404922
brl3-2	Mn0_10	13	5780.3	13896.3	0.02	1.05632	263.709	172.331	62.2943	62.9946	241.063	165.825	2892.75	2543.01	2615.79	17	0.00458752	5435.76	1.06338	900973
brl3-2	Mn0_10	9	1164.77	1485.86	0.02	1.04118	41.128	43.382	67.2094	66.0375	40.5849	43.382	121.755	1023.94	1041.39	8	0.00288077	1145.69	1.01665	57481
brl3-2	Mn0_10	10	1917.23	2614.09	0.01	1.05037	129.029	133.03	66.7961	65.7968	123.71	126.398	494.841	1379.39	1401.12	9	0.00285487	1874.23	1.02294	145738
brl3-2	Mn0_10	11	2819.95	5018.37	0.17	1.04236	152.269	199.125	66.5465	66.0375	142.572	184.196	998.007	1721.91	1754.07	12	0.00399071	2719.92	1.03678	342280
brl3-2	Mn0_10	12	4026.99	7824.6	0.05	1.06446	212.745	108.711	67.1718	66.0375	191.525	107.205	1723.72	2073.3	2112.29	14	0.00426079	3797.03	1.06056	471087
brl3-2	Mn0_10	13	6571.03	13222	0.01	1.06954	328.784	204.815	64.9521	65.7968	300.797	199.119	3609.57	2564.56	2625.62	17	0.00457034	6174.12	1.06429	847624
brl3-2	Mn0_10	14	8985.62	18252	0.01	1.06515	423.591	327.594	64.3741	65.7968	392.61	315.577	5496.54	2973.11	3055.35	19	0.00458213	8469.65	1.06092	1.10955e+06
brl3-2	Mn0_10	15	13196.8	32350.6	0	1.06276	395.43	251.616	70.3358	66.6433	367.525	229.277	8820.61	3611.68	3706.44	24	0.00647521	12432.3	1.06149	1430774
brl3-2	Mn0_50	9	1400.32	2243.64	0.22	1.03498	38.1958	37.8	69.3054	66.6161	37.6904	36.7891	150.762	1200.43	1247.54	9	0.00320632	1351.19	1.03636	105208
brl3-2	Mn0_50	10	2267.74	3237.81	0.27	1.06749	121.475	112.558	63.957	59.9314	118.363	112.508	591.814	1600.19	1660.36	10	0.00301139	2192	1.03455	262067
brl3-2	Mn0_50	11	3279.67	5641.66	0.05	1.07528	176.592	223.303	65.1195	64.4861	163.763	215.761	1146.34	1957.75	2043.52	12	0.00342546	3104.1	1.05656	390204
brl3-2	Mn0_50	12	4832.86	10555.3	0.03	1.11041	213.769	133.183	60.7991	61.2602	197.722	131.244	2174.94	2299.93	2481.4	16	0.00443298	4474.87	1.08	581384
brl3-2	Mn0_50	13	7890.49	19080.8	0.02	1.11303	302.181	239.307	67.8494	66.5106	275.197	229.184	4403.16	2863.14	3055.6	16	0.00523629	7266.3	1.0859	812285
brl3-2	Mn0_50	14	10728	26784.7	0.01	1.11057	380.75	283.708	69.2691	67.249	348.392	278.919	6619.45	3283.35	3493.77	19	0.00543825	9902.81	1.08333	1.06703e+06
brl3-2	Mn0_50	15	15811	43842.1	0	1.10634	416.653	308.506	71.7854	68.3567	382.316	291.993	10704.9	3914.36	4144.67	28	0.00675566	14619.2	1.08152	1526676
brl3-2	Mn0_50	16	21089	57060.9	0	1.10202	510.994	272.254	71.4898	69.6078	471.374	260.267	15084	4500.06	4737.15	32	0.00675512	19584	1.07684	2.0853e+06
brl3-2	Mn0_50	9	1358.94	1970.72	0.13	1.01905	35.5336	35.3932	66.9569	65.7917	35.4859	35.3837	141.944	1193.64	1216.8	9	0.0032873	1335.58	1.01749	85580
brl3-2	Mn0_50	10	2265.79	3246.23	0.24	1.04121	122.67	105.93	66.3548	63.9465	119.394	103.87	596.972	1614.39	1652.44	10	0.00302583	2211.36	1.02461	243698
brl3-2	Mn0_50	11	3472.57	5185.82	0.03	1.06238	202.263	195.946	63.4282	61.7826	191.182	190.646	1338.27	2006.2	2056.72	12	0.00340347	3344.47	1.0383	445318
brl3-2	Mn0_50	12	5150.19	9587.85	0.03	1.10842	261.924	244.425	63.8579	62.8646	234.957	215.859	2349.57	2371.14	2530.96	15	0.00395108	4720.71	1.09098	583370
brl3-2	Mn0_50	13	8220.38	15321.4	0.01	1.10947	428.703	382.586	62.3527	62.8646	389.093	335.379	4669.11	2907.66	3075.95	17	0.00390124	7576.77	1.08495	928854
brl3-2	Mn0_50	14	11114.7	25424.9	0	1.11347	447.313	329.566	64.6025	64.6538	402.447	326.221	6841.59	3321.15	3510.37	17	0.00484279	10162.7	1.09367	1329564
brl3-2	Mn0_50	9	1562.29	2528.23	0.14	1.05051	46.3575	47.185	58.8566	58.7645	46.1144	46.6988	184.458	1310.66	1376.86	9	0.00290516	1495.12	1.04493	102568
brl3-2	Mn0_50	10	2626.66	4713.54	0.15	1.0523	135.767	161.816	54.9049	56.2285	133.568	158.022	801.406	1730.9	1812.06	11	0.00331115	2532.3	1.03726	236494
brl3-2	Mn0_50	11	3965.96	6855.35	0.06	1.06735	220.346	256.138	56.0457	58.0643	212.097	243.887	1696.78	2108.11	2203.2	13	0.00363109	3804.89	1.04233	460408
brl3-2	Mn0_50	12	5555.93	10677.4	0.03	1.06572	299.992	351.829	59.2477	58.8342	286.348	340.245	2863.48	2440.13	2556.01	15	0.00391235	5303.61	1.04757	686294
brl3-2	Mn0_50	9	1403.81	2402.06	0.21	1.03754	38.2405	23.4307	57.9341	54.4623	38.2405	23.4307	114.722	1231.9	1289.08	8	0.00232723	1346.62	1.04247	89883.5
brl3-2	Mn0_50	10	2350.24	3560.53	0.25	1.04869	106.784	90.8818	51.3817	54.039	104.764	88.0009	628.587	1630.68	1709.53	11	0.00350973	2259.26	1.04027	265016
brl3-2	Mn0_50	11	3706.23	5898.34	0.08	1.06784	202.177	193.913	50.5427	54.039	197.505	188.23	1580.04	1980.92	2088.82	13	0.00382992	3560.96	1.0408	573742
brl3-2	Mn0_50	12	5302.26	11294.4	0.09	1.0484	236.882	198.048	55.8493	57.7679	230.748	191.45	2768.98	2339.65	2459.68	17	0.00487869	5108.63	1.0379	905522
brl3-2	Mn0_50	8	989.932	1002.3	0.28	1.03134	35.3553	35.3553	61.2602	61.2602	35.3553	35.3553	35.3553	924.892	954.576	1	0.00104759	960.247	1.03091	49825
brl3-2	Mn0_50	9	1434.33	1683.62	0	1.04647	77.6502	77.6502	66.4126	66.4126	74.6703	74.6703	149.341	1237.83	1279.03	7	0.00156369	1387.17	1.034	102578
brl3-2	Mn0_50	10	2230.97	3187.29	0.01	1.05914	133.268	99.0128	66.1736	65.9346	126.534	93.6829	506.138	1644.8	1697.9	9	0.00235585	2150.94	1.03721	209844
brl3-2	Mn0_50	11	3339.92	6656.86	0.11	1.05647	139.498	49.366	66.9574	66.6444	133.763	49.366	1203.87	2019.27	2084.44	14	0.00431771	3223.14	1.03623	396632
brl3-2	Mn0_50	12	4966.92	11010	0.04	1.07188	193.733	119.296	64.4876	65.2249	179.478	117.444	2333.22	2363.49	2448.39	18	0.0053096	4696.7	1.05753	565330
brl3-2	Mn0_50	13	7978.48	17804.4	0.01	1.07479	313.003	272.864	62.3451	64.2948	281.28	246.084	4500.47	2852.75	2970.42	16	0.00538644	7353.23	1.08503	764600
brl3-2	Mn0_50	14	11193.9	26291	0	1.07591	374.826	356.948	68.0145	65.2249	337.917	329.815	7096.27	3191.46	3322.58	21	0.0063204	10287.7	1.08808	1.00079e+06
brl3-2	Mn0_50	15	17212.2	44405.5	0	1.06988	428.743	275.418	68.547	65.6589	388.466	246.617	12042.5	3781.91	3921.14	31	0.00790586	15824.4	1.0877	1399371
brl3-2	Mn0_50	16	22938.4	68534.2	0	1.06571	472.105	261.58	68.3364	65.2249	428.133	250.46	16697.2	4372.82	4526.28	39	0.00861635	21070	1.08868	2109561
brl3-2	Mn0_50	9	1259.67	1600.83	0.22	1.04035	48.1742	49.0832	58.0771	52.7652	47.256	47.8853	141.768	1076.03	1115.15	8	0.00269023	1217.79	1.03439	71972
brl3-2	Mn0_50	10	2071.84	2769.38	0.09	1.06268	140.368	141.891	58.4254	56.1177	132.978	137.906	531.911	1459.4	1510.36	9	0.00264837	1991.31	1.04044	192248
brl3-2	Mn0_50	11	3047.72	5008.53	0.05	1.06222	191.864	230.541	61.0353	60.2078	174.596	215.102	1047.58	1840.05	1896.53	11	0.00316367	2887.62	1.05544	306966
brl3-2	Mn0_50	12	4238.36	6986.64	0	1.08165	283.36	357.704	60.4875	59.4703	258.988	345.897	1812.91	2145.32	2254.84	12	0.00310443	3958.24	1.07077	546861
brl3-2	Mn0_50	13	6818.71	14083.1	0.02	1.06478	334.613	235.674	60.1568	60.2078	312.088	213.056	3745.05	2668.26	2803.35	17	0.00428059	6413.31	1.06321	889198
brl3-2	Mn0_50	14	9280.34	18182.4	0	1.07263	431.8	297.034	65.4416	62.8721	404.854	286.115	5667.96	3075.69	3235.14	19	0.00432748	8743.65	1.06138	1.04781e+06
brl3-2	Mn0_50	8	1055.86	1055.86	0	1.02825	70.6733	70.6733	53.8418	53.8418	68.884	68.884	68.884	957.966	985.184	1	0.00101504	1026.85	1.02825	50352
brl3-2	Mn0_50	9	1647.73	1976.96	0.01	1.03312	101.365	69.6488	51.2512	53.8418	97.7116	69.6348	293.135	1311.16	1343.63	8	0.00223275	1604.3	1.02707	82441
brl3-2	Mn0_50	10	2678.07	3382.5	0.02	1.0496	223.535	185.512	51.9316	53.9072	217.472	181.221	869.888	1698.11	1783.93	9	0.00224224	2567.99	1.04287	220358
brl3-2	Mn0_50	11	4091.3	6851.35	0.03	1.05587	237.717	159.969	59.3612	53.9726	225.26	149.053	1802.08	2087.5	2189.56	13	0.0036537	3889.58	1.05186	380116
brl3-2	Mn0_50	12	5800.41	10468	0.01	1.05906	323.919	200.476	59.3981	53.9726	306.554	193.617	3065.54	2451.86	2561.21	15	0.0039044	5517.4	1.05129	607204
brl3-2	Mn0_50	13	9319.12	20875.4	0	1.06383	389.005	264.229	61.392	55.4131	363.238	220.077	5811.81	2968.9	3095.03	16	0.00516957	8780.71	1.06132	968909
brl3-2	Mn0_50	14	12843.3	27012.4	0.01	1.07006	465.957	289.155	64.7732	62.9621	436.319	251	8726.37	3373.35	3524.18	20	0.00567508	12099.7	1.06145	1.57379e+06
brl3-2	Mn0_50	8	1004.81	1118.49	0.03	1.05052	45.4699	45.4699	58.6645	58.6645	43.5463	43.5463	87.0925	877.128	913.874	7	0.00218849	964.221	1.0421	53931
brl3-2	Mn0_50	9	1470.47	1584.15	0.04	1.06179	124.804	124.804	58.6645	58.6645	116.786	116.786	233.572	1160.45	1220.86	7	0.00163818	1394.02	1.05484	103999
brl3-2	Mn0_50	10	2420.4	3235.58	0.03	1.0488	152.774	129.097	46.3539	45.7639	147.305	129.097	736.525	1579.64	1656.54	10	0.00301835	2316.17	1.045	191550
brl3-2	Mn0_50	11	3656.37	6324.24	0.01	1.0614	203.011	169.782	48.1506	56.7988	192.267	165.375	1538.13	1924.79	2032.28	13	0.00393646	3462.92	1.05586	297246
brl3-2	Mn0_50	12	5162.88	9715.96	0.01	1.06288	277.299	236.229	49.5742	55.2687	261.758	232.319	2617.58	2277.94	2389.9	15	0.00418428	4895.52	1.05461	470785
brl3-2	Mn0_50	13	8206.02	14028.9	0	1.07024	439.422	405.286	49.5117	53.4799	410.577	358.413	4926.92	2796.07	2932.95	17	0.00409144	7722.99	1.06254	742544
brl3-2	Mn0_50	14	10769	21237.6	0	1.06909	434.909	455.758	55.6787	59.7436	404.492	402.614	6876.37	3230.62	3375.58	17	0.00503617	10107	1.0655	985106
brl3-2	Mn0_50	15	14835.8	34397.3	0	1.07389	433.759	233.567	62.2025	63.1721	405.673	214.394	10141.8	3828.34	3991.86	25	0.00626275	13970.2	1.06197	1.2976e+06
brl3-2	Mn0_50	16	20569.5	56908.1	0	1.07466	409.987	196.156	62.599	63.1721	385.694	194.288	15042.1	4397.56	4579.99	39	0.0085153	19439.6	1.05812	1625844
brl3-2	Mn0_50	9	1297.86	1780.36	0.51	1.01998	35.1158	35.1158	62.8769	62.8769	35.1158	35.1158	70.2315	1192.67	1227.63	7	0.00162916	1262.9	1.02769	61612.5
brl3-2	Mn0_50	10	1985.24	3097.95	0.14	1.0345	81.514	81.6779	54.719	52.216	79.5701	80.0982	318.28	1602.64	1659.18	9	0.00241083	1920.92	1.03348	200194
brl3-2	Mn0_50	11	2838.42	4659.91	0.08	1.04684	133.483	100.354	58.4932	54.8514	127.471	93.5264	764.827	1959.3	2037.52	11	0.00294475	2724.13	1.04196	352093
brl3-2	Mn0_50	12	4045.13	8627.74	0.18	1.029	181.388	142.798	63.1094	60.5241	170.638	114.018	1535.74	2318.15	2412.64	14	0.00373035	3853.89	1.04962	680663
brl3-2	Mn0_50	13	6595.69	16499.2	0.04	1.05133	281.302	189.991	64.7052	67.6199	263.749	182.937	3428.74	2824.3	2938.76	18	0.00442363	6253.04	1.0548	1.07492e+06
brl3-2	Mn0_50	14	9337.43	21797.5	0.01	1.06851	352.024	251.627	68.2207	67.6199	323.568	241.299	5500.66	3226.08	3353.01	17	0.00507007	8726.74	1.06998	1350957
brl3-2	Mn0_50	15	14527.7	39162.5	0.01	1.07342	377.998	169.855	68.6648	68.5319	348.83	167.371	9767.24	3799.41	3943.76	28	0.00709983	13566.7	1.07084	1971574
brl3-2	Mn0_50	9	1305.92	1537.94	0.04	1.03857	42.4512	42.4512	54.9118	54.9118	42.4512	42.4512	84.9023	1176.98	1221.02	7	0.00163798	1261.88	1.0349	70509
brl3-2	Mn0_50	10	2235.31	3511.29	0.04	1.05984	115.465	141.351	54.9952	57.5288	106.601	138.452	533.004	1580.06	1657.98	10	0.00301571	2113.07	1.05785	208544
brl3-2	Mn0_50	11	3382.32	6110.74	0.04	1.06386	190.228	148.214	50.3107	53.3929	174.264	147.085	1219.85	1934.49	2050.72	12	0.00341343	3154.34	1.07228	449008
brl3-2	Mn0_50	12	4799.89	9716.54	0.06	1.05912	238.056	152.861	53.8721	54.4003	224.049	146.627	2240.49	2293.9	2419.33	15	0.00413337	4534.39	1.05855	702032
brl3-2	Mn0_50	13	7534.69	19228.5	0.01	1.07631	287.64	217.207	56.752	56.4683	253.623	207.326	4057.96	2790.83	2932.44	16	0.00545621	6848.79	1.10015	929427
brl3-2	Mn0_50	14	10269.2	26048.5	0.01	1.08292	330.077	227.035	64.8295	57.7244	293.793	221.923	6169.65	3188.56	3337.61	21	0.00629193	9358.22	1.09735	1.12112e+06
brl3-2	Mn0_50	15	15113.5	38433.1	0	1.08747	398.565	298.93	64.9102	58.4351	356.155	246.047	9972.35	3780.85	3953.7	28	0.00708197	13753.2	1.09891	1481717
brl3-2	Mn0_50	9	1247.78	1654.39	0.11	1.03037	23.7901	23.7901	56.7223	56.7223	23.7901	23.7901	47.5803	1156.39	1200.2	7	0.00166639	1203.97	1.03639	61527.5
brl3-2	Mn0_50	10	1967.5	3347.39	0.16	1.01876	82.256	84.4969	59.7018	56.8788	77.2359	80.0528	308.944	1586.35	1638.47	9	0.0024413	1895.29	1.0381	151292
brl3-2	Mn0_50	11	2937.87	5637.54	0.1	1.05308	128.768	100.046	54.956	56.8215	120.003	91.4002	840.019	1946.5	2036.49	12	0.00343728	2786.52	1.05432	318603
brl3-2	Mn0_50	12	4408.34	8822.1	0.04	1.0562	197.989	126.972	57.5335	53.568	185.445	124.159	1854.45	2336.88	2428.44	15	0.00411787	4191.33	1.05178	544397
brl3-2	Mn0_50	13	7499.99	17493.4	0.02	1.06447	301.418	256.268	61.391	64.359	283.59	234.776	4253.85	2873.78	2978.72	20	0.00503572	7127.63	1.05224	986640
brl3-2	Mn0_50	14	10239.8	27305.2	0.02	1.06761	325.552	246.715	64.1079	67.8337	304.285	210.64	6389.98	3248.87	3403.19	21	0.00617068	9638.84	1.06235	1418039
brl3-2	Mn0_50	15	14976.7	41446.7	0.01	1.07695	391.326	244.895	66.6135	68.3516	363.672	229.169	10182.8	3842.67	4019.56	28	0.00696593	14025.5	1.06782	2.00597e+06
brl3-2	Mn0_50	16	20081.4	54724.3	0.01	1.07804	429.97	277.747	69.3469	68.9571	395.533	230.032	14239.2	4420.94	4602.44	36	0.00782193	18660.1	1.07617	2737596
brl3-2	Mn0_50	17	24489.9	76917.1	0.01	1.07639	401.113	246.114	68.3065	68.8387	369.685	228.886	18114.6	4650.72	4835.34	49	0.0101337	22765.3	1.07575	3.25015e+06
brl3-2	Mn0_50	9	1177.9	1751.82	0.1	1.03163	37.2051	24.7588	56.1632	55.9807	36.786	24.7588	110.358	1039.35	1066.29	8	0.0028135	1149.71	1.02452	55186.5
brl3-2	Mn0_50	10	1861.05	2434.97	0.09	1.04914	136.472	126.31	56.1632	55.9807	131.741	116.349	395.223	1405.41	1451.63	8	0.00206664	1800.64	1.03355	153517
brl3-2	Mn0_50	11	2690.47	3836.47	0.04	1.04372	216.641	238.506	57.283	58.3114	205.786	222.325	823.144	1766.62	1823.91	9	0.00219309	2589.76	1.03889	297503
brl3-2	Mn0_50	12	3740.78	6302.24	0.07	1.04172	259.108	257.426	57.435	57.9196	244.246	236.407	1465.48	2115.67	2186.13	11	0.00274457	3581.14	1.04458	502244
brl3-2	Mn0_50	13	5852.54	11545.1	0.04	1.04417	348.712	274.158	58.8036	59.8586	330.597	270.185	2975.38	2627.55	2714.14	14	0.00331597	5602.93	1.04455	843024
brl3-2	Mn0_50	14	8090.62	18703.3	0.04	1.04648	381.895	256.568	55.5635	59.8586	363.35	250.569	4723.55	3015	3125.98	18	0.0041587	7738.55	1.04549	1196099
brl3-2	Mn0_50	9	1254.23	1389.56	0.05	1.0353	48.3735	48.3735	60.2551	60.2551	48.3735	48.3735	48.3735	1164.44	1205.86	1	0.000829287	1212.82	1.03415	79180
brl3-2	Mn0_50	10	1946.66	2660.26	0.11	1.04692	112.099	124.954	50.0274	60.2551	107.28	121.198	321.841	1550.06	1610.36	8	0.00186294	1871.9	1.03994	144174
brl3-2	Mn0_50	11	2837.57	5342.48	0.05	1.05258	139.472	96.1794	52.9673	57.8972	121.578	94.9449	729.467	1936.97	2000.74	11	0.00299889	2666.44	1.06418	238346
brl3-2	Mn0_50	12	3977.84	9037.65	0.12	1.04489	177.559	144.185	55.9594	59.0362	160.51	139.388	1444.59	2307.3	2379.81	14	0.00378182	3751.9	1.06022	432890
brl3-2	Mn0_50	13	6518.84	16035.2	0.02	1.06423	278.292	237.753	61.2076	60.2551	254.202	210.01	3304.63	2801.85	2901.04	18	0.00448115	6106.48	1.06753	894130
brl3-2	Mn0_50	14	9213.12	21902.5	0.01	1.06621	367.634	329.386	59.2178	59.6457	335.325	306.996	5365.2	3216.87	3330.97	16	0.00480341	8582.07	1.07353	1174111
brl3-2	Mn0_50	15	14059.6	36706	0	1.06003	479.166	430.551	62.4264	63.4349	442.79	398.89	9298.6	3879.06	3997.09	21	0.00525382	13177.7	1.06692	1.66296e+06
brl3-2	Mn0_0	10	1297.41	1698.59	0.18	1.02152	50.9479	52.1536	54.3688	57.5288	50.9479	52.1536	152.844	1120.38	1144.57	8	0.00262108	1273.23	1.01899	56773
brl3-2	Mn0_0	11	1970.13	2323.41	0.08	1.02671	211.893	211.893	65.4093	65.4093	199.304	199.304	398.607	1528.52	1546.34	7	0.00129338	1927.13	1.02231	175938
brl3-2	Mn0_0	12	2273.74	3163.72	0.06	1.02716	184.958	255.301	60.8428	58.1726	172.906	246.619	518.718	1699.77	1718.86	8	0.00174534	2218.48	1.02491	221612
brl3-2	Mn0_0	13	2822.43	3732.5	0.02	1.03505	166.33	77.3582	49.0818	51.7098	158.58	77.3369	792.901	1968.71	1990.78	10	0.00251158	2761.61	1.02202	298786
brl3-2	Mn0_0	14	3793.92	5609.68	0.04	1.03755	242.792	193.029	48.9976	50.1431	231.801	192.214	1390.81	2302.88	2337.17	11	0.00256721	3693.69	1.02714	459755
brl3-2	Mn0_0	15	4971.66	8327.15	0.03	1.0353	283.113	335.141	50.0551	52.42	270.213	325.795	2161.71	2661.23	2706.75	13	0.00295557	4822.93	1.03084	658335
brl3-2	Mn0_0	16	6175.99	9531.48	0.01	1.03903	392.457	485.546	50.0551	52.42	374.921	466.695	2999.37	2979.81	3036.33	13	0.00263476	5979.18	1.03291	846397
brl3-2	Mn0_0	17	7448.44	14945.2	0.01	1.03571	372.804	272.137	53.1607	53.1301	357.394	261.859	3931.34	3273.74	3347.6	16	0.00328593	7205.08	1.03378	1.04143e+06
brl3-2	Mn0_0	11	1401.26	1989.67	0	1.01777	19.2354	19.2354	62.1027	62.1027	19.2354	19.2354	19.2354	1364.05	1382.02	1	0.000723577	1383.29	1.01299	41532
brl3-2	Mn0_0	12	1603.63	2192.04	0.01	1.02161	59.2354	59.2354	62.1027	62.1027	59.0762	59.0762	59.0762	1525	1544.39	1	0.000647503	1584.08	1.01234	61012
brl3-2	Mn0_0	13	1962.13	3417.35	0.03	1.02276	89.7368	89.7368	59.9535	59.9535	88.4324	88.4324	176.865	1759.1	1782.66	7	0.00112192	1935.97	1.01351	123510
brl3-2	Mn0_0	14	2576.72	4229.86	0.01	1.03508	151.559	142.828	61.8931	62.1027	145.621	139.818	436.864	2091.29	2122.04	8	0.00141373	2528.16	1.01921	188902
brl3-2	Mn0_0	15	3401.55	6446.85	0.05	1.02884	190.837	81.852	60.929	62.1027	181.333	79.9812	906.664	2414.77	2447.36	10	0.00204302	3321.43	1.02412	354221
brl3-2	Mn0_0	16	4464.48	8864.69	0.13	1.02731	243.145	164.305	57.3957	62.1027	229.795	153.838	1608.56	2728.29	2762.46	12	0.00253397	4336.86	1.02943	558447
brl3-2	Mn0_0	17	5615.84	11644.9	0.07	1.03516	318.678	237.568	58.4157	62.2284	297.401	223.224	2379.21	3025.46	3066.41	13	0.00260891	5404.67	1.03907	787446
brl3-2	Mn0_0	11	1760.3	1905.56	0.08	1.02358	70.8782	70.8782	64.7989	64.7989	69.4046	69.4046	69.4046	1657.08	1689.43	1	0.000591917	1726.49	1.01959	119686
brl3-2	Mn0_0	12	1939.49	2084.74	0.1	1.0249	95.0857	95.0857	64.7989	64.7989	93.6002	93.6002	93.6002	1806.82	1844.4	1	0.000542181	1900.42	1.02056	141498
brl3-2	Mn0_0	13	2220.44	2365.69	0.08	1.03386	147.993	147.993	64.7989	64.7989	140.121	140.121	140.121	2016	2072.44	1	0.000482522	2156.12	1.02983	245452
brl3-2	Mn0_0	14	2689.25	3052.88	0.12	1.03765	142.138	142.138	41.8425	41.8425	137.02	137.02	274.041	2323.81	2404.98	7	0.000831609	2597.85	1.03518	421264
brl3-2	Mn0_0	15	3191.53	4293.69	0.09	1.02671	144.287	68.18	50.4349	64.7989	139.46	67.082	418.381	2670.17	2758.66	8	0.00108748	3088.55	1.03334	535249
brl3-2	Mn0_0	16	3811.28	6378.16	0.09	1.02374	144.721	90.1117	56.545	64.7989	138.76	85.703	693.798	2995.66	3087.68	10	0.00161934	3689.46	1.03302	693196
brl3-2	Mn0_0	17	4509.33	8603.58	0.18	1.02741	191.606	108.289	57.787	64.3978	184.451	105.469	1106.71	3265.64	3359.69	11	0.00178588	4372.35	1.03133	809721
brl3-2	Mn0_0	9	1001.39	1165.96	0.04	1.022	25.0599	25.0599	61.3895	61.3895	25.0599	25.0599	25.0599	959.326	976.333	1	0.00102424	984.386	1.01728	37113
brl3-2	Mn0_0	10	1284.79	1449.36	0.08	1.01784	69.7477	69.7477	61.3895	61.3895	69.4046	69.4046	69.4046	1195.89	1215.05	1	0.000823014	1265.29	1.01541	59550.5
brl3-2	Mn0_0	11	1800.43	2222.81	0.04	1.04284	112.175	112.175	67.1434	67.1434	103.736	103.736	207.472	1536	1576.08	7	0.00126897	1743.47	1.03267	117878
brl3-2	Mn0_0	12	2077.51	3187.15	0.07	1.03719	117.728	111.379	63.1541	61.3895	109.381	108.812	328.143	1683.97	1724.32	8	0.00173981	2012.12	1.0325	139790
brl3-2	Mn0_0	13	2511.29	3620.93	0.07	1.04027	180.493	155.674	63.1541	61.3895	169.157	149.967	507.471	1927.03	1969.81	8	0.00152299	2434.5	1.03154	208226
brl3-2	Mn0_0	14	3295.36	6206.69	0.09	1.03589	199.596	192.795	61.0031	61.3895	188.068	185.397	940.34	2251.58	2297.38	10	0.00217639	3191.92	1.03241	265672
brl3-2	Mn0_0	15	4153.04	7064.37	0.04	1.04365	304.121	203.975	61.0031	61.3895	287.918	196.156	1439.59	2584.69	2632.43	10	0.00189938	4024.27	1.032	402352
brl3-2	Mn0_0	16	5249.5	12498.6	0.03	1.11389	246.694	203.975	61.1723	61.3895	231.65	196.156	2084.85	2893.59	3029.25	14	0.00297103	4978.44	1.05445	525495
brl3-2	Mn0_0	17	6424.91	14102.5	0.02	1.12432	309.239	194.649	61.4644	61.3895	290.664	190.495	2906.64	3190.05	3332.52	15	0.00300073	6096.69	1.05384	728430
brl3-2	Mn0_0	10	1303.13	1720.35	0.21	1.01686	53.2902	54.231	55.0138	60.2551	53.2902	54.231	159.87	1124.54	1143.26	8	0.00262408	1284.42	1.01457	56484
brl3-2	Mn0_0	11	1789.43	2206.65	0.13	1.02814	100.436	112.739	55.0138	60.2551	96.9757	109.659	290.927	1462.69	1488.12	8	0.00201596	1753.61	1.02042	106146
brl3-2	Mn0_0	12	2002.8	2420.02	0.02	1.04013	121.108	124.945	55.0138	60.2551	110.875	121.631	332.624	1608.71	1639.47	8	0.00182985	1941.33	1.03166	127370
brl3-2	Mn0_0	13	2344.94	2762.16	0.01	1.0469	150.809	138.547	55.0138	60.2551	136.018	135.059	408.055	1844.99	1892.51	8	0.00158519	2253.05	1.04079	175239
brl3-2	Mn0_0	14	2973.14	5262.67	0.02	1.04605	138.753	97.1	60.6384	60.2551	124.579	95.8801	622.896	2215.93	2279.38	10	0.00219358	2838.83	1.04731	232581
brl3-2	Mn0_0	15	3865.51	8339.43	0.02	1.04603	173.559	110.1	60.2175	60.2551	159.124	108.784	1113.87	2565.81	2650.6	12	0.00264091	3679.67	1.0505	323640
brl3-2	Mn0_0	16	4906.87	11913.3	0.03	1.04773	189.176	122.752	59.5843	59.6457	173.99	119.667	1739.9	2926.93	3015.11	15	0.00331663	4666.83	1.05144	373494
brl3-2	Mn0_0	17	6061.15	16788.3	0.01	1.04874	224.945	173.394	60.8942	61.2483	207.146	153.855	2485.75	3268.76	3361.8	17	0.00356952	5754.51	1.05329	518752
brl3-2	Mn0_0	10	1300.49	1437.02	0	1.0285	29.9666	29.9666	25.71	25.71	29.9666	29.9666	29.9666	1235.18	1270.52	1	0.000787079	1265.15	1.02793	56067.5
brl3-2	Mn0_0	11	1847.21	2471.37	0	1.02987	103.947	103.947	45	45	102.069	102.069	204.138	1600.95	1639.31	7	0.00122002	1805.09	1.02333	103852
brl3-2	Mn0_0	12	2187.96	4012.99	0.04	1.03163	94.0987	78.7425	61.1282	70.4488	91.3628	75.1825	365.451	1772.24	1811.57	9	0.00220803	2137.69	1.02352	133552
brl3-2	Mn0_0	13	2789.95	5206.75	0.04	1.04029	117.989	76.5702	57.4314	57.3652	111.995	73.6487	671.97	2040.67	2082.02	11	0.00288181	2712.64	1.0285	204472
brl3-2	Mn0_0	14	3882.88	7258.98	0.02	1.05384	203.323	138.819	59.9874	64.29	190.605	132.966	1334.24	2395.27	2459.62	12	0.00284597	3729.51	1.04112	337739
brl3-2	Mn0_0	15	5136.28	9790.09	0.04	1.05209	285.158	226.603	61.5117	68.2356	268.717	217.283	2149.74	2784.87	2855.02	13	0.00280209	4934.6	1.04087	508748
brl3-2	Mn0_0	16	6467.62	14556.9	0.02	1.05046	323.666	302.312	64.2286	71.1911	303.042	284.916	3030.42	3154.94	3230.95	15	0.00309506	6185.36	1.04563	691938
brl3-2	Mn0_0	17	7782.72	20271.4	0.03	1.04333	350.046	315.681	64.743	71.1911	330.323	276.613	3963.88	3502.38	3582.17	17	0.00334992	7466.26	1.04239	895949
brl3-2	Mn0_0	10	1403.3	1533.55	0	1.01865	64.3506	64.3506	32.9492	32.9492	64.3506	64.3506	64.3506	1321.17	1338.95	1	0.000746853	1385.52	1.01284	50977.5
brl3-2	Mn0_0	11	1944.97	2505.22	0.08	1.01297	110.259	110.259	47.3853	47.3853	108.544	108.544	217.089	1706.02	1724.45	7	0.00115979	1923.11	1.01137	101749
brl3-2	Mn0_0	12	2223.57	2783.82	0.14	1.00993	163.277	163.277	47.3853	47.3853	160.439	160.439	320.879	1877.17	1897.02	7	0.00105428	2198.05	1.01161	153346
brl3-2	Mn0_0	13	2723.79	3284.04	0.02	1.02145	280.389	280.389	47.3853	47.3853	265.988	265.988	531.976	2129.44	2163.01	7	0.000924638	2661.42	1.02343	231600
brl3-2	Mn0_0	14	3578.89	6273.86	0.05	1.02476	259.89	223.37	58.9938	66.0113	250.179	211.619	1000.72	2498.04	2539.33	9	0.00157522	3498.75	1.0229	302678
brl3-2	Mn0_0	15	4489.97	7757.13	0	1.03367	312.778	231.829	59.2873	61.8214	298.436	199.722	1492.18	2879.18	2926.08	10	0.00170877	4371.36	1.02713	372988
brl3-2	Mn0_0	16	5543.74	12550.3	0.03	1.03012	319.123	237.945	63.393	67.6199	305.502	234.182	2138.52	3253.28	3309.88	12	0.00211488	5391.8	1.02818	605172
brl3-2	Mn0_0	17	6744.65	18556	0.03	1.03321	310.948	180.562	67.6777	69.7144	297.827	174.79	2978.27	3563.1	3635.17	15	0.0027509	6541.37	1.03108	839628
brl3-2	Mn0_0	10	1540.68	2416.26	0.25	1.05978	67.0574	62.234	64.9769	64.0935	63.7393	59.8164	191.218	1286.49	1339.51	8	0.00223963	1477.71	1.04261	91067.5
brl3-2	Mn0_0	11	2194.99	3717.23	0	1.08426	120.676	118.986	65.3253	65.2321	113.704	112.617	454.816	1651.85	1712.28	9	0.00233606	2106.67	1.04192	170034
brl3-2	Mn0_0	12	2488.96	4011.21	0	1.08356	151.203	137.835	65.3253	65.2321	143.16	131.338	572.639	1818.06	1884.15	9	0.00212297	2390.7	1.0411	211011
brl3-2	Mn0_0	13	2962.78	4485.03	0.01	1.08227	204.469	195.275	65.3253	65.2321	194.158	186.01	776.63	2066.76	2144.91	9	0.00186488	2843.39	1.04199	298215
brl3-2	Mn0_0	14	3780.64	6422.84	0.01	1.0768	250.379	251.629	65.1827	64.6121	232.581	213.974	1162.91	2440.46	2528.75	10	0.00197726	3603.37	1.0492	372438
brl3-2	Mn0_0	15	4887.88	11025.9	0.04	1.07115	245.875	147.633	66.8875	65.4914	227.912	130.41	1823.3	2814.79	2920.88	13	0.0027389	4638.09	1.05386	553308
brl3-2	Mn0_0	16	6204.81	13953.1	0.03	1.07579	291.744	179.297	67.9879	68.2859	269.836	172.573	2698.36	3161.17	3287.37	15	0.00304194	5859.53	1.05893	817205
brl3-2	Mn0_0	17	7629.06	19524.2	0.01	1.07103	332.935	280.133	66.3146	65.4914	309.136	244.306	3709.63	3491.2	3633.84	17	0.00330229	7200.83	1.05947	1086782
brl3-2	Mn0_0	10	1360.91	1699.47	0.44	1.03828	39.353	39.353	82.2355	82.2355	37.7922	37.7922	75.5844	1231.06	1282.2	7	0.00155982	1306.64	1.04153	105944
brl3-2	Mn0_0	11	2156.64	3382.08	0.14	1.0473	98.7939	86.4402	72.3932	72.3499	95.9985	83.2346	479.993	1608.12	1662.67	10	0.00300722	2088.12	1.03281	198690
brl3-2	Mn0_0	12	2605.81	4606.46	0.13	1.05723	125.91	129.294	72.8162	73.6407	122.14	124.816	732.838	1790	1850.35	11	0.00324263	2522.84	1.03289	249958
brl3-2	Mn0_0	13	3364.35	5365	0.07	1.05436	208.718	211.964	72.8162	73.6407	200.179	204.59	1201.07	2044.11	2112.04	11	0.00284085	3245.18	1.03672	371556
brl3-2	Mn0_0	14	4594.78	7606.71	0.04	1.05459	299.659	336.197	74.7601	74.9315	287.539	319.883	2012.77	2427.22	2497.16	12	0.00280318	4439.99	1.03486	599966
brl3-2	Mn0_0	15	6091.53	13180.7	0.02	1.05689	321.638	391.776	73.231	73.6407	307.481	376.796	3074.81	2792.01	2875.15	15	0.00347808	5866.82	1.0383	900370
brl3-2	Mn0_0	16	7664.24	15331.5	0.02	1.06067	402.513	459.187	74.1791	74.9315	380.544	442.188	4185.99	3138	3236.6	16	0.00339863	7323.99	1.04646	1263836
brl3-2	Mn0_0	17	9312.34	20839.2	0.01	1.06191	439.708	326.171	73.2119	72.3499	411.013	292.002	5343.16	3480.13	3596.13	18	0.003615	8823.29	1.05543	1.48615e+06
brl3-2	Mn0_0	9	1105.28	1231.54	0.08	1.04358	56.0803	56.0803	68.0089	68.0089	56.0803	56.0803	56.0803	1023.43	1049.2	1	0.000953108	1079.51	1.02388	63693.5
brl3-2	Mn0_0	10	1386.04	1512.3	0.14	1.03786	116.954	116.954	68.0089	68.0089	114.909	114.909	114.909	1240.36	1269.09	1	0.000787966	1355.27	1.02271	114744
brl3-2	Mn0_0	11	1918.88	2793.35	0.18	1.04447	97.8097	53.8516	60.4563	58.6713	94.7998	53.8516	284.399	1589.09	1625.45	8	0.00184564	1873.49	1.02423	197901
brl3-2	Mn0_0	12	2161.22	3035.7	0.14	1.05622	125.841	85.1566	60.4563	58.6713	122.63	85.0882	367.89	1743.11	1783.7	8	0.0016819	2111	1.02379	236199
brl3-2	Mn0_0	13	2600.05	4350.28	0.07	1.04841	145.257	122.895	65.0148	63.3401	138.483	120.805	553.932	1973.33	2019.02	9	0.00198116	2527.26	1.0288	284530
brl3-2	Mn0_0	15	4300.02	8951.21	0.06	1.0457	222.375	213.94	64.8756	63.4349	209.236	181.221	1464.65	2689.97	2743.4	12	0.00255158	4154.62	1.035	553794
brl3-2	Mn0_0	16	5461.5	11822	0.03	1.04859	294.399	255.454	65.8783	65.6628	278.063	227.242	2224.5	3051.21	3106.3	13	0.00257541	5275.71	1.03522	730386
brl3-2	Mn0_0	17	6839.22	15802.8	0.04	1.04319	339.227	278.795	64.9471	64.4955	321.416	264.868	3214.16	3386.02	3446.95	15	0.00290112	6600.18	1.03622	1057777
brl3-2	Mn0_0	9	1110.94	1291.47	0	1.02738	25.9422	25.9422	27.5528	27.5528	25.9422	25.9422	25.9422	1055.06	1084.99	1	0.000921665	1081	1.02769	32243
brl3-2	Mn0_0	10	1416.01	1596.55	0.02	1.03631	88.7703	88.7703	27.5528	27.5528	86.2786	86.2786	86.2786	1294.01	1327.24	1	0.000753444	1380.28	1.02588	72997.5
brl3-2	Mn0_0	11	1950.62	3276.94	0.21	1.02326	82.5669	83.8711	47.3009	52.6507	80.3656	83.6301	241.097	1667.31	1702.92	8	0.00176168	1908.4	1.02212	141109
brl3-2	Mn0_0	12	2195.44	3521.76	0.26	1.02594	109.741	104.77	47.3009	52.6507	106.958	98.4073	320.875	1830.37	1866.21	8	0.00160753	2151.25	1.02054	205043
brl3-2	Mn0_0	13	2615.65	3941.97	0.22	1.02933	159.806	151.922	47.3009	52.6507	152.487	146	457.461	2097.44	2136.23	8	0.00140434	2554.9	1.02378	302178
brl3-2	Mn0_0	14	3500.33	7495.65	0.29	1.1181	146.088	91.1199	62.4498	63.6276	139.596	87.3645	837.575	2463.59	2623.8	11	0.00228676	3301.17	1.06033	458238
brl3-2	Mn0_0	15	4650.6	13186.4	0.05	1.12665	164.694	127.138	59.4284	60.6601	154.458	116.29	1544.58	2822.14	3003.67	15	0.00332927	4366.72	1.06501	679120
brl3-2	Mn0_0	16	5889.9	14425.7	0.02	1.13292	252.567	221.213	59.4284	60.6601	234.788	212.35	2347.88	3180.42	3364.23	15	0.00297245	5528.3	1.06541	867689
brl3-2	Mn0_0	17	7231.28	22073.1	0.03	1.10788	273.721	203.714	62.2345	65.2249	255.7	193.912	3324.1	3476.53	3672.9	18	0.00353943	6800.63	1.06333	1.02813e+06
brl3-2	Mn0_0	9	985.96	1287.7	0.46	1.02221	29.3432	29.3432	72.5097	72.5097	29.3432	29.3432	58.6864	911.162	927.274	7	0.00215686	969.848	1.01661	32326.5
brl3-2	Mn0_0	10	1346.43	1706.28	0.62	1.0217	62.0752	63.8421	70.5546	66.6444	61.6268	62.6498	184.88	1139.15	1160.21	8	0.00258575	1324.03	1.01692	83253
brl3-2	Mn0_0	11	1892.46	2252.31	0.09	1.0429	122.635	122.287	70.5546	66.6444	118.648	119.013	355.944	1499.57	1524.55	8	0.00196779	1855.52	1.01991	162690
brl3-2	Mn0_0	12	2136.95	2772.98	0.1	1.0445	113.636	129.153	69.8209	67.1322	110.427	125.775	441.708	1655.36	1682.41	9	0.00237754	2097.07	1.01902	192930
brl3-2	Mn0_0	13	2545.33	3181.36	0.04	1.04879	150.782	159.063	69.8209	67.1322	147.027	155.256	588.11	1912.62	1942.2	9	0.00205952	2500.73	1.01783	260066
brl3-2	Mn0_0	14	3253.15	3889.18	0.05	1.04841	230.878	229.436	69.8209	67.1322	223.153	223.343	892.612	2290.41	2329.64	9	0.00171701	3183.02	1.02203	441666
brl3-2	Mn0_0	15	4166.62	6430.55	0.02	1.04522	241.472	310.771	66.928	66.6296	228.865	285.517	1373.19	2667.91	2717.79	11	0.00220768	4041.1	1.03106	581134
brl3-2	Mn0_0	16	5290.89	10723.5	0.07	1.03258	275.919	302.632	65.8943	66.4927	258.838	272.037	2070.7	3028.98	3083.54	13	0.00259442	5099.68	1.03749	855191
brl3-2	Mn0_0	17	6607.23	17592.6	0.06	1.03567	266.211	192.794	68.8121	66.6296	248.736	179.456	2984.83	3347.04	3412.7	17	0.00351628	6331.86	1.04349	1.07076e+06
brl3-2	Mn0_0	10	1327.46	1632.87	0.01	1.04318	50.5068	50.5068	69.0624	69.0624	49.0214	49.0214	98.0429	1205.63	1226.45	7	0.00163073	1303.67	1.01825	85114
brl3-2	Mn0_0	11	1922.86	2228.28	0.09	1.03798	154.532	154.532	69.0624	69.0624	141.426	141.426	282.853	1587.56	1613.8	7	0.00123931	1870.41	1.02805	154849
brl3-2	Mn0_0	12	2224.58	3261.25	0.19	1.02946	146.432	162.623	68.6252	67.751	134.814	152.62	404.442	1753.74	1785.28	8	0.00168041	2158.18	1.03076	215544
brl3-2	Mn0_0	13	2766.77	4468.13	0.12	1.03553	177.967	177.005	68.1226	67.1829	161.178	157.078	644.713	2016.55	2054.9	9	0.00194656	2661.26	1.03965	326558
brl3-2	Mn0_0	14	3660.75	6319.49	0.07	1.04966	244.412	256.613	71.5833	67.751	215.822	222.913	1079.11	2396.14	2438.69	10	0.00205028	3475.25	1.05338	402614
brl3-2	Mn0_0	15	4808.8	12016.7	0.03	1.04655	221.002	178.046	67.6845	66.6148	201.14	171.965	1810.26	2768.86	2819.78	14	0.00319174	4579.12	1.05016	517066
brl3-2	Mn0_0	16	6075.17	14925.1	0.03	1.05092	290.957	203.937	66.9621	66.0854	270.075	197.454	2700.75	3113.49	3165.6	15	0.00315896	5814.24	1.04488	617450
brl3-2	Mn0_0	17	7400.43	18306.5	0.01	1.05353	355.14	246.081	66.9882	66.6148	329.164	240.62	3620.8	3432.49	3493.88	16	0.00314836	7053.29	1.04922	773937
brl3-2	Mn0_0	9	1065.11	1270.15	0.06	1.05179	34.2053	34.2053	74.7449	74.7449	34.2053	34.2053	34.2053	978.859	1030.9	1	0.000970025	1013.06	1.05137	43348.5
brl3-2	Mn0_0	10	1418.41	1899.63	0.23	1.03897	72.1152	72.1152	65.735	65.735	69.0305	69.0305	138.061	1220.38	1274.18	7	0.00156964	1358.44	1.04414	75408
brl3-2	Mn0_0	11	1927.56	2408.78	0.11	1.04898	139.616	139.616	65.735	65.735	118.713	118.713	237.426	1591.61	1648.33	7	0.00121335	1829.03	1.05387	118770
brl3-2	Mn0_0	12	2214.3	2695.52	0.09	1.04576	130.368	98.2002	60.253	56.7251	114.316	82.2192	342.947	1765.37	1823.19	8	0.00164546	2108.31	1.05027	160796
brl3-2	Mn0_0	13	2733.73	5092.53	0.03	1.06202	124.229	98.2002	64.5829	65.7256	111.523	82.2192	557.616	2043.59	2112.59	10	0.00236677	2601.2	1.05095	233030
brl3-2	Mn0_0	14	3631.86	6898.87	0.05	1.07357	162.263	127.315	59.6424	65.2249	142.231	103.586	995.616	2420.94	2496.02	12	0.00280446	3416.56	1.06302	351346
brl3-2	Mn0_0	15	4940.13	12838.9	0.07	1.07069	188.687	168.844	62.5588	65.2249	172.559	110.982	1898.15	2780.02	2864.57	16	0.00384001	4678.17	1.056	509399
brl3-2	Mn0_0	16	6445.64	18201.9	0.04	1.06708	229.812	198.429	58.8817	64.3299	214.343	192.772	3000.8	3132.73	3228.27	19	0.00433669	6133.53	1.05088	769448
brl3-2	Mn0_0	17	8100.69	22718.3	0.03	1.0681	283.786	267.976	57.3607	64.3299	265.168	253.013	4242.68	3455.14	3560.11	16	0.00449425	7697.82	1.05233	950994
brl3-2	Mn0_0	10	1243.91	1588.26	0.08	1.02836	56.7725	56.7725	66.5043	66.5043	54.8159	54.8159	109.632	1117.12	1130.36	7	0.00176934	1226.75	1.01399	51839
brl3-2	Mn0_0	11	1812.55	2656.65	0.02	1.0278	102.376	127.749	65.4812	64.9831	95.2225	114.948	285.668	1483.51	1505.42	8	0.0019928	1769.18	1.02451	121770
brl3-2	Mn0_0	12	2079.32	2923.42	0.03	1.03206	137.996	163.805	65.4812	64.9831	130.463	150.376	391.39	1642.95	1665.33	8	0.00180145	2034.34	1.02211	145810
brl3-2	Mn0_0	13	2544.56	3388.66	0.04	1.03119	204.45	235.637	65.4812	64.9831	190.174	213.506	570.522	1906.03	1931.21	8	0.00155343	2476.55	1.02746	182026
brl3-2	Mn0_0	14	3347.44	6207.24	0.02	1.03054	206.865	260.952	67.4583	67.0679	195.279	248.338	976.394	2283.65	2313.11	10	0.00216159	3260.05	1.02681	285878
brl3-2	Mn0_0	15	4273.29	7133.09	0.01	1.04041	313.813	389.069	67.4583	67.0679	299.185	375.826	1495.92	2664.52	2704.23	10	0.00184896	4160.44	1.02712	429959
brl3-2	Mn0_0	16	5249.15	10049.4	0.04	1.03934	308.494	204.638	68.4822	68.0255	295.959	200.602	2071.71	3032.42	3089.69	12	0.0022656	5104.13	1.02841	573240
brl3-2	Mn0_0	17	6284.95	14571.5	0.03	1.03935	316.796	234.279	68.2537	68.0255	303.384	225.411	2730.46	3369.09	3433.78	14	0.00262102	6099.55	1.0304	754413
brl3-2	Mn0_0.5	10	1267.28	1430.57	0	1.06256	51.4296	51.4296	63.4349	63.4349	51.4296	51.4296	51.4296	1169	1215.85	1	0.000822473	1220.43	1.03839	66250
brl3-2	Mn0_0.5	11	1951.93	3485.25	0.42	1.00608	71.322	49.7978	66.843	68.6229	70.4164	49.7978	281.666	1599.76	1666.64	9	0.00240003	1881.42	1.03748	193188
brl3-2	Mn0_0.5	12	2332.32	3865.63	0.43	1.02304	115.248	98.0306	66.843	68.6229	112.76	96.7837	451.041	1799.96	1871.33	9	0.00213752	2251	1.03613	273230
brl3-2	Mn0_0.5	13	3195.57	6400.19	0.25	1.03829	165.941	150.522	65.9431	66.4927	159.703	148.335	958.216	2115.44	2199.93	11	0.00272736	3073.65	1.03967	451281
brl3-2	Mn0_0.5	14	4823.46	11019.3	0.17	1.03583	241.269	207.055	62.3002	66.0375	225.828	196.939	2032.45	2554.04	2652.04	14	0.00339361	4586.49	1.05167	711644
brl3-2	Mn0_0.5	15	7313.11	21336.4	0.06	1.07586	288.439	210.001	62.2277	65.5664	268.142	179.88	3753.98	3005.89	3274.95	19	0.00427487	6759.87	1.08184	1027450
brl3-2	Mn0_0.5	16	9944.81	26030.5	0.02	1.08652	415.083	355.278	61.7314	65.0952	387.348	281.576	5810.22	3443.8	3718.56	20	0.00403382	9254.02	1.07465	1382856
brl3-2	Mn0_0.5	17	13377.8	38277.4	0.01	1.09449	420.193	270.829	58.7553	64.8159	395.314	253.803	8696.92	3828.87	4133.57	22	0.00532228	12525.8	1.06802	1.85356e+06
brl3-2	Mn0_0.5	11	1376.42	1515.35	0.1	1.03037	74.0958	74.0958	68.4047	68.4047	73.8241	73.8241	73.8241	1279.16	1302.32	1	0.000767858	1352.98	1.01732	90516
brl3-2	Mn0_0.5	12	1542.1	1681.03	0.16	1.03628	107.111	107.111	68.4047	68.4047	106.471	106.471	106.471	1396.81	1434.99	1	0.000696868	1503.28	1.02583	119560
brl3-2	Mn0_0.5	13	1819.54	1958.47	0.2	1.03056	153.866	153.866	68.4047	68.4047	152.322	152.322	152.322	1623.69	1665.67	1	0.000600359	1776.01	1.02451	153385
brl3-2	Mn0_0.5	14	2200.93	2339.86	0.16	1.03483	200.104	200.104	68.4047	68.4047	191.552	191.552	191.552	1943.45	2000.82	1	0.000499794	2135.01	1.03088	227682
brl3-2	Mn0_0.5	15	2649.64	3687.47	0.22	1.03102	154.78	154.78	62.9273	62.9273	148.379	148.379	296.759	2276.22	2340.08	7	0.000854671	2572.98	1.02979	332663
brl3-2	Mn0_0.5	16	3227.43	5900.74	0.11	1.02057	136.23	126.404	60.9975	59.3819	128.448	124.623	513.793	2612.14	2682.51	9	0.00149114	3125.93	1.03247	492262
brl3-2	Mn0_0.5	17	3944.89	8235.99	0.13	1.02911	188.255	141.335	61.485	61.3139	176.773	140.161	883.865	2929.09	3003.61	10	0.00166466	3812.95	1.0346	664587
brl3-2	Mn0_0.5	10	1413.6	1653.01	0.01	1.03026	26.2488	26.2488	72.2553	72.2553	26.2488	26.2488	26.2488	1352.97	1387.35	1	0.000720798	1379.22	1.02493	44404
brl3-2	Mn0_0.5	11	1968.6	2902.1	0.11	1.02539	76.1832	76.1832	63.2743	63.2743	74.67	74.67	149.34	1773.05	1816.23	7	0.00110118	1922.39	1.02404	130256
brl3-2	Mn0_0.5	12	2242.74	3176.24	0.19	1.02819	118.953	118.953	63.2743	63.2743	117.155	117.155	234.309	1959.18	2004.83	7	0.000997589	2193.49	1.02245	199810
brl3-2	Mn0_0.5	13	2827.96	4681.59	0.29	1.00656	169.034	172.968	63.3279	63.4349	165.168	171.968	495.503	2258.05	2320.86	8	0.00129262	2753.56	1.02702	400238
brl3-2	Mn0_0.5	14	4220.14	10184.3	0.11	1.036	159.894	74.6726	61.0852	63.4349	151.497	74.6726	1363.47	2711.66	2781.1	14	0.00323613	4075.14	1.03558	660750
brl3-2	Mn0_0.5	15	6549.58	20163.6	0.12	1.10348	229.713	167.358	62.9869	65.9668	212.025	166.157	2968.35	3142.1	3333.6	19	0.00419967	6110.45	1.07186	1.08881e+06
brl3-2	Mn0_0.5	16	9633.23	36081.2	0.05	1.11715	265.634	168.955	70.1561	69.1631	246.852	166.58	5430.73	3517.45	3789.28	22	0.00580585	8948.18	1.07656	1.62716e+06
brl3-2	Mn0_0.5	17	12858.1	39306.1	0.01	1.1254	392.924	281.465	70.1561	69.1631	363.396	252.555	7994.7	3933.28	4213.78	22	0.00522097	11928	1.07798	1.95144e+06
brl3-2	Mn0_0.5	11	1460.65	1615.55	0	1.02718	56.1077	56.1077	69.444	69.444	54.7083	54.7083	54.7083	1380.85	1404.54	1	0.000711975	1435.56	1.01748	80070.5
brl3-2	Mn0_0.5	12	1646.82	1801.71	0.04	1.02607	94.1209	94.1209	69.444	69.444	90.7855	90.7855	90.7855	1522.09	1552.7	1	0.00064404	1612.88	1.02104	102746
brl3-2	Mn0_0.5	13	2071.49	2685.26	0.04	1.02528	129.893	129.893	53.9057	53.9057	125.163	125.163	250.327	1777.29	1811.7	7	0.00110393	2027.62	1.02164	139204
brl3-2	Mn0_0.5	14	2882.04	4286.87	0.11	1.02202	170.838	134.965	56.589	59.2723	167.147	133.595	668.588	2146.56	2198.69	9	0.00181927	2815.15	1.02376	295415
brl3-2	Mn0_0.5	15	4045.04	7874.41	0.14	1.00976	238.485	202.93	61.7056	64.0702	231.274	198.376	1387.64	2546.92	2614.13	11	0.00229522	3934.57	1.02808	545202
brl3-2	Mn0_0.5	16	5531.35	13574.1	0.08	1.03189	250.975	175.996	70.8618	68.9713	240.467	160.249	2404.67	2947.77	3021.6	15	0.0033095	5352.44	1.03343	714038
brl3-2	Mn0_0.5	17	7259.2	17777.6	0.04	1.04374	319.671	228.482	71.2364	70.9258	307.764	221.804	3693.17	3339.46	3423.15	17	0.00350554	7032.63	1.03222	1.03997e+06
brl3-2	Mn0_0.5	11	1908.65	2585.88	0	1.03579	38.5876	38.5876	58.7816	58.7816	38.5876	38.5876	38.5876	1819.5	1870.06	1	0.000534742	1858.09	1.02721	78299.5
brl3-2	Mn0_0.5	12	2146.35	2823.58	0.02	1.04054	78.5876	78.5876	58.7816	58.7816	78.492	78.492	78.492	1998.5	2067.76	1	0.000483615	2076.99	1.03339	160670
brl3-2	Mn0_0.5	13	2651.75	6627.94	0.14	1.03051	67.0908	34.406	65.0176	63.0809	65.7173	33.8754	262.869	2298.15	2383.39	9	0.00167828	2561.02	1.03543	263648
brl3-2	Mn0_0.5	14	3833.43	10145.4	0.09	1.03437	123.74	107.549	68.4237	68.1094	119.088	104.178	952.705	2746.23	2843.51	13	0.00281342	3698.94	1.03636	382102
brl3-2	Mn0_0.5	15	5854.41	15844.5	0.03	1.05069	231.607	161.721	65.1263	68.8387	222.953	155.801	2452.49	3202.76	3306.74	16	0.00332654	5655.25	1.03522	669198
brl3-2	Mn0_0.5	16	8429.61	24468.6	0.01	1.05163	335.825	279.153	67.3315	69.5925	318.193	263.758	4454.7	3611.45	3728.05	19	0.00375531	8066.15	1.04506	1.08291e+06
brl3-2	Mn0_0.5	17	11668.3	35230.3	0	1.08565	413.477	417.383	69.284	69.5925	389.272	393.57	7006.9	4011.43	4225.74	18	0.00425961	11018.3	1.05899	1400268
brl3-2	Mn0_0.5	10	1212.58	1234.17	0.14	1.01883	43.6005	43.6005	36.6071	36.6071	43.6005	43.6005	43.6005	1146.23	1168.98	1	0.000855446	1189.83	1.01912	48338
brl3-2	Mn0_0.5	11	1742.95	2275.77	0.13	1.01848	61.4412	47.1961	56.6057	55.3048	60.5558	46.2277	181.667	1522.89	1558.63	8	0.00192477	1704.56	1.02253	106217
brl3-2	Mn0_0.5	12	2008.02	2540.84	0.15	1.02143	93.2119	89.2437	56.6057	55.3048	91.863	87.6641	275.589	1686.27	1728.39	8	0.00173572	1961.86	1.02353	149569
brl3-2	Mn0_0.5	13	2449.63	3876.05	0.11	1.0245	113.506	135.715	57.5181	57.78	112.275	134.014	449.1	1950.99	1995.6	9	0.00200441	2400.08	1.02064	223568
brl3-2	Mn0_0.5	14	3058	4484.42	0.09	1.0297	168.557	157.18	57.5181	57.78	163.965	153.836	655.861	2333.05	2383.78	9	0.00167801	2988.91	1.02312	319893
brl3-2	Mn0_0.5	15	3770.15	7051.71	0.1	1.02638	164.153	178.697	59.7095	57.78	155.853	172.729	935.116	2724.01	2785.23	11	0.00215422	3659.13	1.03034	471921
brl3-2	Mn0_0.5	16	4782.8	13056.7	0.13	1.02754	159.926	135.927	54.0451	57.78	148.45	126.466	1484.5	3100.52	3183.54	15	0.00314115	4585.02	1.04314	603858
brl3-2	Mn0_0.5	17	5971.18	21495.5	0.05	1.03936	186.44	152.905	57.9494	64.5362	172.182	144.636	2410.55	3251.25	3361.02	19	0.0041654	5661.81	1.05464	826957
brl3-2	Mn0_0.5	10	1318.65	1323.12	0	1.0255	73.1985	73.1985	95.1944	95.1944	63.7809	63.7809	63.7809	1222.28	1245.45	1	0.00080292	1286.06	1.02534	47291
brl3-2	Mn0_0.5	11	2028.17	2777.83	0.05	1.03054	112.276	53.2541	66.4247	55.7131	104.99	53.2541	314.971	1665.19	1691.34	8	0.00177374	1980.16	1.02424	105478
brl3-2	Mn0_0.5	12	2477.85	4419.46	0.04	1.04022	114.662	95.1683	70.4866	69.2744	109.433	92.4554	547.165	1866.35	1904.54	10	0.00262531	2413.52	1.02666	166541
brl3-2	Mn0_0.5	13	3362.32	7233.24	0.09	1.05197	163.288	150.584	70.3067	69.2744	147.453	141.598	1032.17	2143.03	2219.3	12	0.00315415	3175.21	1.05893	362597
brl3-2	Mn0_0.5	14	5178.2	10646.4	0.05	1.06626	278.255	271.886	68.1861	66.6823	247.951	260.017	2231.56	2585.19	2673.9	14	0.00336587	4816.74	1.07504	639025
brl3-2	Mn0_0.5	15	7584.73	19021.5	0.04	1.05639	316.544	289.539	68.4563	68.7604	288.034	266.342	4032.47	3034.39	3153.11	19	0.00444006	7066.87	1.07328	948650
brl3-2	Mn0_0.5	16	10268.9	26494.8	0.01	1.06011	376.833	346.197	69.773	69.0566	344.594	336.878	6202.69	3357.21	3485.94	18	0.0051636	9559.89	1.07417	1.16382e+06
brl3-2	Mn0_0.5	17	13247.8	38084.3	0	1.0626	443.688	406.647	70.6315	69.0566	406.627	349.981	8945.79	3357.21	3486.62	22	0.00630983	12303	1.07679	1.44681e+06
brl3-2	Mn0_0.5	9	1026.8	1206	0.15	1.0215	43.0116	43.0116	54.4623	54.4623	43.0116	43.0116	43.0116	949.103	983.788	1	0.00101648	992.115	1.03496	49370.5
brl3-2	Mn0_0.5	10	1377.99	1557.19	0.25	1.01937	130.685	130.685	54.4623	54.4623	130.668	130.668	130.668	1203.77	1247.31	1	0.000801728	1334.44	1.03264	109421
brl3-2	Mn0_0.5	11	2049.54	2696.46	0.24	1.03095	180.751	180.751	63.8815	63.8815	169.239	169.239	338.477	1635.92	1688.04	7	0.00118481	1974.4	1.03806	225386
brl3-2	Mn0_0.5	12	2374.07	3020.99	0.19	1.04781	252.441	252.441	63.8815	63.8815	234.793	234.793	469.585	1804	1869.18	7	0.00106999	2273.59	1.04419	313535
brl3-2	Mn0_0.5	13	3170.21	6450.13	0.13	1.05082	164.131	71.5433	66.8886	67.8272	152.942	71.5433	917.65	2112.8	2185.42	11	0.00274547	3030.45	1.04612	413799
brl3-2	Mn0_0.5	14	4510.72	8937.5	0.02	1.07668	269.52	163.256	68.7605	70.0169	255.132	162.348	1785.92	2519.01	2624.08	12	0.0026676	4304.93	1.0478	572176
brl3-2	Mn0_0.5	15	6283.09	13441.9	0.02	1.07557	352.047	282.247	67.2042	65.6375	327.356	276.669	2946.21	3004.52	3114.67	14	0.00288955	5950.73	1.05585	826766
brl3-2	Mn0_0.5	16	8275.11	20965.9	0.02	1.07313	396.604	377.988	67.7897	67.8272	365.694	326.876	4388.32	3360.5	3515.87	17	0.0034131	7748.82	1.06792	1.09968e+06
brl3-2	Mn0_0.5	17	10272.2	34516.8	0.01	1.06713	397.413	334.52	66.9442	65.6375	366.36	331.05	6228.12	3360.5	3516.13	17	0.00483486	9588.62	1.07129	1432532
brl3-2	Mn0_0.5	11	1739.64	1899.58	0.03	1.03603	67.9559	67.9559	57.0115	57.0115	67.9559	67.9559	67.9559	1632.29	1671.69	1	0.000598198	1700.25	1.02317	93933
brl3-2	Mn0_0.5	12	1999.18	2648.62	0.15	1.03182	68.667	68.667	65.6846	65.6846	68.6067	68.6067	137.213	1808.05	1861.84	7	0.0010742	1945.26	1.02772	157856
brl3-2	Mn0_0.5	13	2540.33	4775.23	0.23	1.01565	91.1812	71.9615	60.2135	62.8204	90.6022	71.2272	362.409	2116.05	2175.6	9	0.00183857	2478.46	1.02496	319263
brl3-2	Mn0_0.5	14	4116.89	10153.8	0.16	1.02837	148.988	123.96	62.1809	63.9469	140.823	119.947	1408.23	2561.63	2627.01	15	0.00380662	3969.86	1.03704	536031
brl3-2	Mn0_0.5	15	6524.06	18221.4	0.02	1.05438	245.161	239.364	64.4376	68.414	226.842	231.946	3175.78	3020.25	3091.81	19	0.0045281	6196.03	1.05294	702820
brl3-2	Mn0_0.5	16	9008.42	24891.1	0.03	1.05745	325.511	290.215	63.9547	68.1986	299.276	258.94	5087.69	3349.49	3474.73	17	0.00489246	8437.19	1.0677	1115232
brl3-2	Mn0_0.5	17	11852.1	34719.7	0.01	1.06616	380.774	389.132	69.232	70.2845	351.716	348.393	7737.76	3349.49	3475.06	22	0.00633082	11087.3	1.06898	1.37195e+06
brl3-2	Mn0_0.5	9	1120.99	1308.71	0	1.04481	28.1603	28.1603	73.4956	73.4956	28.1603	28.1603	28.1603	1061.48	1092.83	1	0.000915059	1089.64	1.02876	35013
brl3-2	Mn0_0.5	10	1477.99	1665.71	0.04	1.05646	98.0365	98.0365	73.4956	73.4956	96.7471	96.7471	96.7471	1334	1379.95	1	0.000724662	1430.75	1.03302	87670.5
brl3-2	Mn0_0.5	11	2323.56	4199.56	0.16	1.0362	96.4588	62.1289	57.1685	60.0685	93.4727	62.1289	467.364	1785.85	1841.27	10	0.00271552	2253.21	1.03122	229400
brl3-2	Mn0_0.5	12	2819.5	4695.49	0.02	1.05453	155.487	125.374	57.1685	60.0685	150.301	123.045	751.504	1974.96	2042.07	10	0.0024485	2726.46	1.03413	315582
brl3-2	Mn0_0.5	13	3915.87	8789.67	0.07	1.04706	171.328	131.36	59.8277	67.751	164.219	126.606	1477.97	2296.31	2373.91	14	0.00379121	3774.28	1.03751	449562
brl3-2	Mn0_0.5	14	6093.8	14716.1	0.03	1.056	249.217	215.87	61.0201	64.0577	234.339	181.838	3046.41	2754.83	2853.98	18	0.00455504	5801.24	1.05043	710832
brl3-2	Mn0_0.5	15	8969.5	21394.8	0.03	1.06151	350.869	296.212	62.5317	63.4208	324.965	267.538	5199.43	3237.56	3355.6	16	0.00476815	8436.99	1.06312	1074602
brl3-2	Mn0_0.5	16	12567.7	33157.9	0.01	1.05984	398.309	318.298	60.1243	63.4208	373.813	274.031	8223.89	3665.14	3804.88	22	0.00578204	11889	1.05708	1.42998e+06
brl3-2	Mn0_0.5	17	16518.8	50293	0	1.06164	436.829	308.955	60.0054	62.7839	411.726	258.322	11940.1	3665.14	3850.75	29	0.00753099	15605.2	1.05854	1.65541e+06
brl3-2	Mn0_0.5	9	1340.49	1651.59	0.21	1.01841	63.1995	63.1995	47.4749	47.4749	62.9828	62.9828	125.966	1190.15	1214.09	7	0.00164732	1316.12	1.01852	76290
brl3-2	Mn0_0.5	10	1755.03	2066.13	0.03	1.04263	108.524	108.524	47.4749	47.4749	107.76	107.76	215.521	1483.62	1537.98	7	0.0013004	1699.14	1.03289	168535
brl3-2	Mn0_0.5	11	2490.67	4647.08	0.14	1.03121	76.6913	59.3576	56.4024	55.8197	75.8766	59.3576	455.26	1962.07	2030.52	11	0.00295491	2417.33	1.03034	345490
brl3-2	Mn0_0.5	12	3311.25	10350.4	0.28	1.12311	73.1204	52.0149	59.1467	58.6959	72.4061	52	796.467	2188.57	2506.92	16	0.00438785	2985.04	1.10928	445615
brl3-2	Mn0_0.5	13	4345.83	14286.7	0.29	1.14332	115.011	107.564	61.7619	65.7723	111.787	107.48	1453.23	2528.85	2850.68	18	0.00456031	3982.08	1.09135	574361
brl3-2	Mn0_0.5	14	6497.42	21706	0.04	1.18133	198.073	185.083	62.9446	65.2595	187.884	173.615	3006.15	3001.28	3328.25	16	0.00480733	6007.43	1.08156	876110
brl3-2	Mn0_0.5	15	9292.47	30760.1	0.03	1.1756	287.588	261.908	64.1458	66.0375	267.572	245.931	5083.86	3495.86	3828.3	19	0.00496304	8579.72	1.08307	1.17711e+06
brl3-2	Mn0_0.5	16	12521.9	41481.1	0.02	1.16342	372.976	337.626	65.2855	66.7585	347.937	299.025	7654.62	3972.64	4316.45	22	0.00509678	11627.3	1.07695	1.52847e+06
brl3-2	Mn0_0.5	17	16071.8	59666.9	0.02	1.17352	381.749	306.481	65.6956	66.0375	357.823	267.344	10376.9	4433.02	5001.13	29	0.00579869	14809.9	1.08521	1.97975e+06
brl3-2	Mn0_0.5	8	725.167	730.167	0	1.05125	51.5269	51.5269	90	90	47.8853	47.8853	47.8853	644.094	673.64	1	0.00148447	691.979	1.04796	26886.5
brl3-2	Mn0_0.5	9	1097.09	1102.09	0	1.06404	155.107	155.107	90	90	129.692	129.692	129.692	901.347	941.978	1	0.0010616	1031.04	1.06406	49343
brl3-2	Mn0_0.5	10	1596.34	1786.62	0	1.07177	189.702	189.702	73.0469	73.0469	171.55	171.55	343.1	1164.5	1216.93	7	0.00164347	1507.6	1.05886	86388
brl3-2	Mn0_0.5	11	2584.77	3550.79	0.01	1.05436	228.739	124.467	66.3455	71.7456	215.636	120.63	862.546	1614.61	1669.81	9	0.00239548	2477.15	1.04344	181430
brl3-2	Mn0_0.5	12	3349.89	5785.17	0.03	1.23656	221.344	118.753	66.7464	67.5483	207.918	113.864	1247.51	1818.86	2021.82	11	0.00296762	3066.37	1.09246	260501
brl3-2	Mn0_0.5	13	4580.09	9667.56	0.06	1.21745	248.905	120.177	68.6691	69.1022	236.537	115.966	2128.83	2119	2339.95	14	0.00384624	4247.83	1.07822	410840
brl3-2	Mn0_0.5	14	6653.06	14395.2	0.01	1.19904	350.286	273.185	68.4807	69.1022	328.363	217.117	3611.99	2565.16	2799.92	16	0.00392869	6177.16	1.07704	591111
brl3-2	Mn0_0.5	15	9197.75	25694.5	0.01	1.17481	348.463	197.26	69.0958	66.5713	328.181	177.654	5579.08	3014.59	3273.88	17	0.00519262	8593.67	1.07029	862941
brl3-2	Mn0_0.5	16	12334.1	34740.7	0	1.16484	409.624	235.731	67.1736	65.0952	386.122	209.124	8108.56	3448.77	3731.98	21	0.00562705	11557.3	1.06721	1.15032e+06
brl3-2	Mn0_0.5	17	16080.5	50067.5	0.01	1.16768	396.762	226.422	70.2429	66.6864	372.352	210.411	11170.6	3890.32	4177.7	30	0.00718099	15060.9	1.0677	1.42786e+06
brl3-2	Mn0_0.5	9	1139.32	1241.17	0.13	1.02193	54.5619	54.5619	63.9046	63.9046	54.5619	54.5619	54.5619	1067.29	1084.76	1	0.000921865	1121.85	1.01557	48076.5
brl3-2	Mn0_0.5	10	1552.97	1958.54	0.16	1.0221	87.0212	87.0212	66.6743	66.6743	85.2867	85.2867	170.573	1352.92	1378.93	7	0.0014504	1523.5	1.01935	102840
brl3-2	Mn0_0.5	11	2391.9	3390.76	0.11	1.03178	133.386	93.1419	62.0194	62.509	127.497	91.3164	509.987	1825.27	1858.36	9	0.00215244	2335.26	1.02426	245822
brl3-2	Mn0_0.5	12	3032.63	6106.08	0.06	1.03588	118.564	66.0846	63.1796	62.7308	112.826	65.053	902.604	2048.13	2084.12	13	0.00383854	2950.73	1.02776	360741
brl3-2	Mn0_0.5	13	4345.11	9229.08	0.07	1.04749	192.457	158.524	63.8316	62.7308	180.737	156.806	1807.37	2370.06	2420.54	15	0.00413131	4177.44	1.04014	558695
brl3-2	Mn0_0.5	14	6642.79	15760.7	0.05	1.05094	268.069	235.978	67.2542	68.3648	251.366	216.068	3519.12	2827.1	2889.82	19	0.00484459	6346.22	1.04673	890404
brl3-2	Mn0_0.5	15	9471.14	21705.5	0.02	1.05556	379.87	382.027	67.4932	68.3648	356.959	354.847	5711.35	3280.04	3393.22	16	0.00471529	8991.39	1.05336	1718199
brl3-2	Mn0_0.5	9	904.249	1001.18	0	1.01483	26.8701	26.8701	45	45	26.8701	26.8701	26.8701	870.582	877.379	1	0.00113976	897.452	1.00757	19615.5
brl3-2	Mn0_0.5	10	1207.8	1304.74	0.12	1.0249	73.8807	73.8807	45	45	73.2393	73.2393	73.2393	1117.96	1133.92	1	0.000881896	1191.2	1.01394	50989
brl3-2	Mn0_0.5	11	1879.78	2562.1	0.26	1.01943	79.5024	45.2895	56.4344	52.0651	76.2525	44.9738	305.01	1526.72	1561.77	9	0.00256119	1831.73	1.02623	148980
brl3-2	Mn0_0.5	12	2254.54	2936.86	0.11	1.0384	120.728	83.0939	56.4344	52.0651	112.004	81.6993	448.018	1731.02	1771.63	9	0.00225781	2179.04	1.03465	189844
brl3-2	Mn0_0.5	13	3052.47	4488.74	0.02	1.04736	191.36	182.215	57.3996	53.5308	176.362	176.241	881.809	2046.8	2095.67	10	0.00238587	2928.61	1.04229	270038
brl3-2	Mn0_0.5	14	4658.59	9301.33	0.06	1.03906	235.726	138.121	54.4325	53.5308	221.097	130.384	1989.87	2479.32	2537.06	14	0.00354741	4469.19	1.04238	514947
brl3-2	Mn0_0.5	15	6763.54	12723.7	0.02	1.04403	376.971	291.835	57.7983	57.0274	353.23	282.412	3532.3	2932.04	2993.83	15	0.0033402	6464.34	1.04628	861668
brl3-2	Mn0_10	13	2119.7	4825.18	0.2	1.03451	50.1996	52.4023	63.762	59.0362	49.7861	52.4023	248.93	1793.05	1868.7	10	0.00267566	2041.98	1.03806	183372
brl3-2	Mn0_10	14	3335.8	7098.35	0.11	1.04342	136.181	146.569	64.0663	64.6912	129.666	138.956	1037.33	2160.78	2246.36	13	0.00356132	3198.11	1.04306	391178
brl3-2	Mn0_10	15	5013.38	12135.8	0.04	1.0569	217.848	172.211	67.5358	70.3462	206.19	162.225	2268.09	2504.88	2617.05	16	0.00420321	4772.96	1.05037	703648
brl3-2	Mn0_10	16	7266.34	20026.3	0.05	1.08211	274.987	247.024	65.6908	70.0169	261.639	242.689	3924.58	2868.22	3141.54	20	0.00477473	6792.8	1.06971	1028782
brl3-2	Mn0_10	17	9972.82	28989.6	0.02	1.09898	359.861	225.12	65.5409	66.9817	341.241	219.515	6142.33	3203.48	3495.32	18	0.00514974	9345.81	1.06709	1284345
brl3-2	Mn0_10	10	1354.94	1658.91	0.35	1.05058	40.675	40.675	72.2493	72.2493	40.675	40.675	81.3501	1199.87	1273.59	7	0.00157036	1281.22	1.05754	100216
brl3-2	Mn0_10	11	2075.23	3474.68	0.18	1.05237	89.2212	75.0389	78.5691	75.4476	83.4888	73.1426	333.955	1629.46	1718.34	9	0.00232783	1963.42	1.05694	221987
brl3-2	Mn0_10	12	2488.71	4684.97	0.11	1.05954	115.487	74.5471	75.5423	74.9315	106.421	71.5891	532.104	1819.65	1911.28	10	0.00261605	2351.75	1.05824	284296
brl3-2	Mn0_10	13	3376.8	7462.01	0.19	1.0569	165.229	127.876	73.158	69.5672	152.152	126.087	1065.06	2096.16	2220.2	12	0.00315287	3161.23	1.06819	456170
brl3-2	Mn0_10	14	5090.31	11953.3	0.07	1.07269	246.445	203.212	70.9571	69.203	227.066	179.817	2270.66	2486.67	2625.87	15	0.00380827	4757.33	1.06999	647104
brl3-2	Mn0_10	15	7379	15971.7	0.01	1.08514	361.209	257.57	66.8143	69.203	328.663	233.033	3943.95	2898.05	3044.5	17	0.00394153	6842	1.07849	779526
brl3-2	Mn0_10	16	10019.5	22872	0	1.08406	411.219	327.898	67.789	69.203	372.88	285.822	5966.08	3291.82	3439.95	16	0.00465124	9257.9	1.08226	1.01312e+06
brl3-2	Mn0_10	17	13017.8	36028.1	0	1.08301	400.345	281.69	71.5362	69.5672	369.005	268.794	8487.12	3657.2	3809.83	23	0.00603701	12144.3	1.07192	1.36026e+06
brl3-2	Mn0_10	11	1549.3	1758.88	0	1.05006	29.4109	29.4109	72.1811	72.1811	29.4109	29.4109	29.4109	1465.01	1519.89	1	0.000657941	1494.42	1.03672	78961
brl3-2	Mn0_10	12	1789.84	2555.1	0.01	1.09281	51.7524	51.7524	74.4703	74.4703	51.7232	51.7232	103.446	1560.2	1686.34	7	0.001186	1663.65	1.07585	163160
brl3-2	Mn0_10	13	2292.8	3817.48	0.13	1.08049	105.89	115.187	74.2268	73.7398	102.722	113.371	308.165	1839.54	1975.13	8	0.00151889	2147.7	1.06756	258557
brl3-2	Mn0_10	14	3785.79	9634.49	0.08	1.10054	136.13	97.0824	65.9308	72.1811	127.246	95.5249	1145.22	2227.25	2560.62	14	0.00351478	3372.46	1.12256	434860
brl3-2	Mn0_10	15	5873.77	16746.9	0.03	1.13423	224.082	162.751	68.9704	72.1811	207.537	159.452	2697.98	2592.49	2960.7	18	0.00439086	5290.47	1.11025	697006
brl3-2	Mn0_10	16	8563.48	22962.1	0.03	1.13762	341.548	277.415	68.9155	72.1811	312.221	248.485	4683.32	3047.74	3440.26	20	0.00436014	7731.05	1.10767	964134
brl3-2	Mn0_10	17	11307.1	32862.2	0.01	1.14801	377.172	301.708	76.9396	73.1929	343.907	289.943	6878.13	3363.87	3763.68	20	0.00531395	10242	1.10399	1366529
brl3-2	Mn0_10	10	1340.42	1526.18	0	1.05276	68.2642	68.2642	58.1726	58.1726	68.2642	68.2642	68.2642	1223.33	1272.16	1	0.000786065	1291.59	1.03781	88946.5
brl3-2	Mn0_10	11	1878.05	3229.98	0.11	1.03345	56.5345	27.313	55.9583	58.1726	55.0695	27.313	165.208	1622.79	1708.44	8	0.00175598	1788	1.05036	172399
brl3-2	Mn0_10	12	2175.13	3527.06	0.12	1.04111	86.5669	67.5126	55.9583	58.1726	84.7575	67.0075	254.273	1827.77	1915.43	8	0.00156623	2082.05	1.04471	213738
brl3-2	Mn0_10	13	2902.24	6699.82	0.23	1.02771	109.747	108.738	63.0565	63.9476	107.524	104.332	645.144	2141.98	2243.76	11	0.00267408	2787.12	1.0413	350795
brl3-2	Mn0_10	14	4453.22	12047.5	0.07	1.06684	175.828	165.769	63.5709	64.8358	162.916	156.228	1629.16	2553.16	2694.94	15	0.00371066	4182.32	1.06477	530475
brl3-2	Mn0_10	15	6669.18	17252.1	0.05	1.0712	289.996	244.068	64.2333	64.8358	263.605	212.592	3163.26	3030.23	3189.23	17	0.00376266	6193.49	1.0768	829300
brl3-2	Mn0_10	16	9419.68	28426.6	0.03	1.07106	339.433	315.367	64.1697	64.179	312.31	288.174	5309.27	3449.36	3649.33	17	0.00465839	8758.63	1.07547	1.20036e+06
brl3-2	Mn0_10	17	12735.6	39472.4	0.01	1.07811	393.775	338.126	68.7126	65.8716	364.403	330.981	8016.87	3838.47	4072.59	22	0.00540197	11855.3	1.07425	1.5006e+06
brl3-2	Mn0_10	9	1136.79	1556.13	0.11	1.02512	24.6585	24.6585	61.5957	61.5957	24.6585	24.6585	49.317	1058.29	1087.47	7	0.00183913	1107.61	1.02635	35964.5
brl3-2	Mn0_10	10	1521	1940.34	0.42	1.01446	80.9256	80.9256	61.5957	61.5957	79.9356	79.9356	159.871	1326.08	1359.15	7	0.00147151	1485.95	1.02359	96103.5
brl3-2	Mn0_10	11	2506.99	3799.09	0.04	1.04904	142.814	104.849	55.7875	64.7989	134.184	100.225	670.92	1746.59	1792.92	10	0.00278875	2417.5	1.03701	195538
brl3-2	Mn0_10	12	3124	5318.03	0.01	1.05507	186.707	168.184	56.585	62.6857	173.509	159.106	1041.05	1943.71	2003.75	11	0.00299438	2984.77	1.04665	279019
brl3-2	Mn0_10	13	4264.75	6458.78	0.01	1.05596	325.058	302.327	56.585	62.6857	302.386	287.558	1814.32	2246.88	2314.4	11	0.00259247	4061.19	1.05012	433687
brl3-2	Mn0_10	14	6303.8	12379.9	0.01	1.04779	393.366	462.123	59.5819	64.7989	371.126	452.217	3340.14	2680.59	2763.5	14	0.00325674	6020.73	1.04702	695092
brl3-2	Mn0_10	15	8795.35	16730.1	0	1.05155	506.387	453.688	64.6967	66.9745	478.041	427.856	5258.45	3122.01	3225.09	16	0.00341076	8380.46	1.04951	898810
brl3-2	Mn0_10	16	11979.5	28499.4	0.01	1.04873	486.859	265.534	63.0845	64.44	462.28	257.738	7858.76	3597.17	3702.91	17	0.00459098	11455.9	1.0457	1.1102e+06
brl3-2	Mn0_10	17	15476	40777.4	0	1.05272	492.483	178.717	63.5926	64.44	467.968	174.554	10763.3	4035.16	4148.88	23	0.00554367	14798.4	1.04579	1.48449e+06
brl3-2	Mn0_10	9	1228.71	1626.88	0	1.05841	42.5291	42.5291	61.379	61.379	42.5291	42.5291	85.0582	1109.87	1143.65	7	0.00174879	1194.92	1.02827	45215
brl3-2	Mn0_10	10	1774.84	2173.01	0.01	1.05434	106.256	126.46	58.3965	52.8533	104.382	123.223	313.147	1420.1	1456.07	8	0.00206035	1733.25	1.02399	98912.5
brl3-2	Mn0_10	11	2841.86	4506.79	0.07	1.05059	178.712	174.177	57.5151	52.8533	171.196	157.889	855.98	1894.33	1948.3	10	0.00256634	2750.31	1.03329	256679
brl3-2	Mn0_10	12	3516.16	6114.46	0.06	1.04795	193.006	128.363	58.745	59.3493	185.065	125.877	1295.46	2093.38	2165.11	12	0.00323308	3388.84	1.03757	399798
brl3-2	Mn0_10	13	4894.85	9938.45	0.01	1.05849	238.556	149.051	59.5741	60.5458	227.295	139.763	2272.95	2421.27	2509.28	15	0.0039852	4694.22	1.04274	518680
brl3-2	Mn0_10	14	7266.97	15223.4	0	1.06181	331.436	195.46	60.4135	61.5571	311.913	186.118	4054.87	2852.05	2958.3	18	0.00439442	6906.92	1.05213	654636
brl3-2	Mn0_10	15	10304	25656.7	0	1.05671	380.956	264.879	61.7226	62.0897	357.683	228.169	6438.3	3322.8	3446.82	18	0.00522221	9761.1	1.05562	912468
brl3-2	Mn0_10	16	13971.8	33583.9	0	1.05809	478.61	410.561	65.0696	62.6223	451.59	401.807	9483.39	3778.17	3920.93	21	0.00535587	13261.6	1.05355	1.45967e+06
brl3-2	Mn0_10	17	17740	43481.3	0	1.06167	534.527	424.267	68.8287	63.0343	504.073	409.099	12601.8	4191.58	4376.85	25	0.00571188	16793.4	1.05637	2008503
brl3-2	Mn0_10	9	1179.33	1386.48	0.03	1.03737	43.7379	43.7379	79.4608	79.4608	43.7379	43.7379	43.7379	1112.58	1135.59	1	0.000880601	1156.32	1.0199	42817.5
brl3-2	Mn0_10	10	1553.21	1760.36	0.08	1.03046	117.291	117.291	79.4608	79.4608	112.681	112.681	112.681	1409.11	1435.92	1	0.000696417	1521.79	1.02065	92939.5
brl3-2	Mn0_10	11	2483.03	4560.48	0.27	1.03038	97.3116	64.2901	71.2779	75.386	93.8511	61.7131	563.106	1843.31	1899.16	11	0.00315929	2406.42	1.03184	290880
brl3-2	Mn0_10	12	3095.26	6038.81	0.21	1.0303	141.006	105.119	73.9524	77.4712	134.793	104.202	943.553	2044.02	2108.22	12	0.00332034	2987.58	1.03604	405917
brl3-2	Mn0_10	13	4351.08	8407.68	0.05	1.05291	213.178	141.883	71.5616	73.3008	201.698	133.135	1815.29	2359.34	2432.48	14	0.00369993	4174.62	1.04227	566613
brl3-2	Mn0_10	14	6759.63	16486.4	0.04	1.04766	278.666	286.106	72.297	72.778	264.458	267.054	3702.41	2766.12	2858.31	19	0.004898	6468.54	1.045	900877
brl3-2	Mn0_10	15	9711.82	25201.6	0.01	1.05216	354.865	222.702	71.5592	72.778	337.687	210.197	6078.36	3214.02	3324.25	18	0.00541475	9292.38	1.04514	1.28065e+06
brl3-2	Mn0_10	16	13059.9	30763.9	0	1.05585	488.09	362.726	70.6336	72.2553	464.677	333.408	8828.85	3659.3	3786.2	19	0.00501822	12488.2	1.04578	1771155
brl3-2	Mn0_10	17	17257.3	38446.5	0	1.06357	521.974	370.001	74.6431	73.6105	490.84	340.946	12271	4076.12	4207.99	25	0.00594108	16347.1	1.05568	2.39988e+06
brl3-2	Mn0_10	8	647.394	695.127	0.29	1.00684	26.4008	26.4008	65.3764	65.3764	26.4008	26.4008	26.4008	610.03	620.993	1	0.00161032	636.43	1.01723	18923
brl3-2	Mn0_10	9	737.597	785.331	0.15	1.02365	116.604	116.604	65.3764	65.3764	105.816	105.816	105.816	610.03	620.993	1	0.00161032	715.845	1.03039	27620
brl3-2	Mn0_10	10	950.799	1442.41	0	1.04145	164.9	164.9	58.8148	58.8148	153.204	153.204	306.408	610.03	621	7	0.00322061	916.438	1.03749	38069
brl3-2	Mn0_10	11	1726.86	3316.9	0.03	1.03938	214.925	82.3902	52.1204	52.2532	206.628	82.0731	1033.14	683.687	652.241	10	0.00766588	1716.83	1.00585	73893
brl3-2	Mn0_10	12	2244.89	3834.93	0.03	1.03855	304.355	151.168	52.1204	52.2532	292.276	148.822	1461.38	801.938	723.116	10	0.00691452	2263.32	0.991859	123494
brl3-2	Mn0_10	13	3100.05	4690.08	0.01	1.03811	447.054	256.431	52.1204	52.2532	428.789	248.685	2143.94	1050.36	864.778	10	0.00578183	3194.31	0.970491	199048
brl3-2	Mn0_10	14	4425.36	6495.95	0	1.04058	547.991	319.824	45.8705	52.2532	526.6	304.884	3159.6	1408.42	1137.42	11	0.0052751	4568.02	0.968771	342975
brl3-2	Mn0_10	15	6172.06	9181.11	0	1.0504	522.499	186.297	49.9457	52.2532	501.962	185.224	4517.66	1828.73	1469.57	14	0.00612424	6346.39	0.972531	548587
brl3-2	Mn0_10	16	8696.5	15327	0	1.09287	492.291	173.201	56.475	62.271	467.718	168.161	6548.06	2208.18	1804.43	19	0.00775868	8756.23	0.993179	864836
brl3-2	Mn0_10	17	11330.6	24517.8	0	1.10675	419.275	103.399	65.4362	67.1047	400.383	98.5952	8808.43	2615.21	2106.54	22	0.0104437	11423.6	0.991854	1.30523e+06
brl3-2	Mn0_10	10	1170.31	1507.73	0	1.01471	18.3576	18.3576	60.6422	60.6422	18.3576	18.3576	18.3576	1140.3	1151.95	1	0.000868093	1158.65	1.01006	21397
brl3-2	Mn0_10	11	1728.24	2110.92	0.02	1.02428	78.2554	78.2554	51.3899	51.3899	77.1677	77.1677	154.335	1543.29	1571.73	7	0.00127249	1697.63	1.01803	85037.5
brl3-2	Mn0_10	12	2056.64	2439.32	0.02	1.05164	141.918	141.918	51.3899	51.3899	138.219	138.219	276.437	1704.66	1772.8	7	0.00112816	1981.1	1.03813	213089
brl3-2	Mn0_10	13	2743.94	5291.75	0.12	1.02133	128.425	62.8099	55.5829	57.5288	125.619	60.8358	628.093	2024.27	2101.82	10	0.0023789	2652.36	1.03453	336317
brl3-2	Mn0_10	14	4293.88	10139.8	0.13	1.0234	172.394	117.211	58.9025	59.0855	168.2	115.279	1682	2482.51	2569.94	15	0.00389114	4164.51	1.03106	648792
brl3-2	Mn0_10	15	6724.63	18246.1	0.03	1.04446	215.826	134.868	65.7112	62.7839	206.503	134.123	3510.56	2946.82	3055.59	17	0.00556357	6457.38	1.04139	1109949
brl3-2	Mn0_10	16	9738.6	26780.6	0.01	1.05599	310.414	252.299	65.849	62.4022	290.955	238.845	5819.09	3375.17	3530.31	20	0.00566522	9194.27	1.0592	1579113
brl3-2	Mn0_10	9	1302.62	1676.57	0.21	1.04728	49.1891	50.4777	69.6104	72.646	49.0909	50.4777	147.273	1126.58	1155.06	8	0.00259728	1273.85	1.02259	72678
brl3-2	Mn0_10	10	1850.35	2224.3	0.09	1.058	132.574	146.489	69.6104	72.646	128.942	139.846	386.826	1417.51	1452.63	8	0.00206522	1804.34	1.0255	165884
brl3-2	Mn0_10	11	2933.34	4508.95	0.08	1.04642	202.21	222.168	66.4569	63.4349	190.968	215.574	954.839	1861.55	1922.29	10	0.00260106	2816.39	1.04152	400451
brl3-2	Mn0_10	12	3563.08	7071.39	0.12	1.03769	207.046	143.24	64.6023	63.4349	198.199	139.463	1387.39	2047.54	2113.76	12	0.00331163	3434.94	1.03731	521854
brl3-2	Mn0_10	13	4897.56	9500.24	0.05	1.08632	271.779	161.97	61.9137	63.0198	260.211	161.447	2341.9	2343.87	2451.55	14	0.00367114	4685.77	1.0452	709514
brl3-2	Mn0_10	14	7386.02	17943.5	0.05	1.07345	321.182	234.682	61.146	62.3476	307.132	225.255	4299.85	2765.16	2889.48	19	0.00484517	7065.01	1.04544	1.07175e+06
brl3-2	Mn0_10	15	10797.4	25839.1	0.03	1.08405	390.84	274.085	65.7607	62.5924	371.619	270.046	7060.77	3236.26	3371.44	19	0.00563557	10297	1.0486	1.51705e+06
brl3-2	Mn0_10	16	14785.8	35146.2	0.02	1.08941	455.879	316.973	68.3387	63.2274	433.502	294.285	10404	3698.01	3844.7	24	0.00624235	14102.1	1.04849	2.10677e+06
brl3-2	Mn0_10	10	1113.32	1260.71	0	1.053	53.8629	53.8629	45	45	53.2541	53.2541	53.2541	1027.6	1059.46	1	0.000943877	1080.85	1.03004	62738
brl3-2	Mn0_10	11	1676.37	2548.28	0.29	1.026	66.8774	69.3547	66.4922	59.0362	64.9278	65.9242	194.784	1420.85	1475.74	8	0.00203288	1615.63	1.0376	130656
brl3-2	Mn0_10	12	1950.31	2822.22	0.37	1.05048	97.5735	102.123	66.4922	59.0362	95.0699	99.7046	285.21	1585.09	1657.59	8	0.00180985	1870.3	1.04278	192588
brl3-2	Mn0_10	13	2572.2	5456.24	0.23	1.02268	100.442	77.8318	61.5338	57.1059	96.1047	76.5216	576.628	1879.34	1969.55	11	0.00304639	2455.97	1.04732	305289
brl3-2	Mn0_10	14	4022.07	11014.2	0.16	1.04153	144.773	108.655	66.4354	63.4349	137.754	107.703	1515.3	2315.4	2429.56	16	0.00452756	3830.7	1.04996	534579
brl3-2	Mn0_10	15	6044.92	14549.1	0.05	1.0522	265.707	228.154	67.05	63.8195	254.108	221.669	3049.3	2714.83	2856.44	17	0.00420103	5764.13	1.04871	851202
brl3-2	Mn0_10	16	8850.64	24386.2	0.03	1.06476	326.685	273.604	68.207	63.4349	309.853	260.415	5267.5	3120.19	3297	17	0.0051562	8387.69	1.05519	1.20766e+06
brl3-2	Mn0_10	17	11979.8	37874.4	0.02	1.06831	357.079	299.732	66.3394	63.4349	334.084	258.414	7683.94	3535.45	3767.02	23	0.00610562	11219.4	1.06778	1.55176e+06
brl3-2	Mn0_10	9	1150.5	1454.71	0.3	1.0295	36.0188	36.0188	77.4916	77.4916	35.5924	35.5924	71.1848	1046.46	1078.46	7	0.0018545	1117.64	1.02939	64992.5
brl3-2	Mn0_10	10	1563.34	1867.56	0.34	1.03422	104.464	104.464	77.4916	77.4916	100.964	100.964	201.929	1319.79	1354.41	7	0.00147665	1521.72	1.02735	125550
brl3-2	Mn0_10	11	2271.59	3116.63	0.1	1.04192	160.628	136.826	72.9845	64.9831	152.406	128.129	457.219	1742.86	1789.71	8	0.00167625	2200.07	1.03251	257291
brl3-2	Mn0_10	12	2738.16	6296.13	0.37	0.988312	108.107	33.2415	67.8657	64.9831	103.204	33.2415	722.431	1929.98	1981.41	12	0.00353283	2652.41	1.03233	347864
brl3-2	Mn0_10	13	3763.18	7697.29	0.14	1.04975	163.296	106.753	62.2508	63.9704	155.968	104.139	1403.72	2220.47	2293.51	14	0.00392411	3624.19	1.03835	548282
brl3-2	Mn0_10	14	5709.8	12191.6	0.03	1.05869	269.701	224.464	63.1191	64.9831	254.655	217.589	2801.2	2645.86	2743.1	16	0.00401007	5447.06	1.04824	763360
brl3-2	Mn0_10	15	8642.56	24945.4	0.03	1.05762	284.796	179.178	72.0565	65.8545	266.586	175.237	5065.14	3113.59	3231.43	19	0.00587974	8178.73	1.05671	1022324
brl3-2	Mn0_10	16	12041.6	33172.5	0.01	1.06082	379.979	211.262	73.6941	66.8287	356.425	193.594	7841.36	3530.81	3682.07	22	0.00597491	11372.2	1.05887	1.34333e+06
brl3-2	Mn0_10	17	16115.8	48197.1	0	1.06263	413.685	282.772	77.381	68.1986	388.011	277.395	11252.3	3954	4118.94	29	0.00704064	15206.3	1.05981	1887601
brl3-2	Mn0_50	9	1405.9	1856.32	0.03	1.06297	30.5532	30.5532	68.0405	68.0405	29.6614	29.6614	59.3228	1260.55	1344.79	7	0.00148722	1319.87	1.06518	109446
brl3-2	Mn0_50	10	1995.48	3344.3	0.13	1.03875	72.6708	77.5196	61.3692	64.9028	71.6459	76.8099	286.584	1615.83	1704.8	9	0.00234632	1902.42	1.04892	182500
brl3-2	Mn0_50	11	3376.98	7232.21	0.11	1.03931	159.514	188.169	61.1718	63.4349	154.339	184.911	1080.38	2152.22	2260.38	12	0.00309682	3232.6	1.04466	404184
brl3-2	Mn0_50	12	4269.22	10300.9	0.1	1.04345	195.214	163.915	63.2991	63.4349	187.816	159.962	1690.34	2396.37	2512.29	14	0.00358238	4086.71	1.04466	515061
brl3-2	Mn0_50	13	6107.57	14632.7	0.03	1.06091	267.353	184.97	63.907	64.9028	252.679	173.057	3032.15	2757.18	2899.33	17	0.00413888	5789.32	1.05497	722491
brl3-2	Mn0_50	14	9479.42	26293.4	0.01	1.0667	354.324	301.147	67.1161	66.3706	334.014	284.677	5678.24	3299.37	3455.91	17	0.00491911	8977.61	1.0559	1105041
brl3-2	Mn0_50	15	13506	36407.1	0	1.06912	451.358	397.213	65.4542	66.3706	424.581	375.714	8916.2	3855.97	4027.53	21	0.00521411	12772.2	1.05746	1.74155e+06
brl3-2	Mn0_50	16	18287.4	53341.7	0.01	1.06817	472.25	333.564	64.8721	63.4349	443.982	298.022	12875.5	4408.81	4592.17	29	0.00631509	17284.3	1.05804	2701538
brl3-2	Mn0_50	17	23939.4	83345	0	1.07057	444.674	225.895	65.1097	66.3706	420.069	224.207	18063	4619.28	4818.39	43	0.00892414	22682.3	1.05542	3538831
brl3-2	Mn0_50	9	1169.4	1193.49	0.24	1.03748	38.0132	38.0132	63.4349	63.4349	38.0132	38.0132	38.0132	1092.29	1131.39	1	0.000883869	1130.3	1.03459	42843.5
brl3-2	Mn0_50	10	1568.64	1592.73	0.31	1.03128	104.087	104.087	63.4349	63.4349	102.801	102.801	102.801	1417.48	1464.56	1	0.000682801	1520.28	1.03181	96776.5
brl3-2	Mn0_50	11	2543.02	3434.86	0.12	1.0468	138.329	111.279	66.4641	65.8001	129.394	105.502	517.575	1908.59	1989.71	9	0.00201035	2426.16	1.04817	236317
brl3-2	Mn0_50	12	3124.1	4789.14	0.08	1.05399	180.581	132.049	62.6484	64.7989	169.671	129.557	848.355	2122.26	2221.19	10	0.00225104	2970.61	1.05167	371710
brl3-2	Mn0_50	13	4248.14	6930.4	0.03	1.06612	277.67	245.593	61.4925	64.1169	257.108	240.219	1542.65	2475.76	2582.12	11	0.00232367	4018.4	1.05717	568806
brl3-2	Mn0_50	14	6732.28	16325	0.01	1.06543	278.93	129.796	59.2917	61.3895	263.298	127.945	3422.88	2983.36	3106.19	18	0.00418519	6406.24	1.0509	936613
brl3-2	Mn0_50	15	10236.5	28651.6	0.01	1.07113	366.493	266.812	63.5692	64.1169	342.49	228.187	6164.81	3473.33	3639.65	18	0.00494553	9638.14	1.06209	1.47288e+06
brl3-2	Mn0_50	16	14108.6	42025.5	0.01	1.07026	432.004	303.76	65.3937	66.0375	400.776	271.149	9217.84	3989.25	4172.52	23	0.00551226	13207.1	1.06826	1745863
brl3-2	Mn0_50	17	18285.6	58172.2	0	1.0719	468.676	380.246	66.8001	66.2974	431.648	327.136	12517.8	4499.25	4693.98	29	0.00617812	17017	1.07455	1969195
brl3-2	Mn0_50	9	1288.38	1452.32	0.23	1.02778	30.4138	30.4138	80.5377	80.5377	30.4138	30.4138	30.4138	1204	1257.97	1	0.000794933	1234.41	1.04372	94171
brl3-2	Mn0_50	10	1761.58	2823.63	0.25	1.04475	61.0056	48.1848	70.8052	80.5377	59.1519	47.1699	177.456	1503.59	1578.57	8	0.00190046	1681.04	1.04791	180343
brl3-2	Mn0_50	11	2878.38	5882.17	0.11	1.06165	128.583	130.368	70.5276	74.0788	121.511	127.689	729.068	2019.78	2106.89	11	0.0028478	2748.84	1.04712	319190
brl3-2	Mn0_50	12	3497.5	6501.29	0.09	1.06752	194.53	193.424	70.5276	74.0788	183.069	185.004	1098.41	2231.73	2330.32	11	0.00257475	3330.14	1.05026	405890
brl3-2	Mn0_50	13	4861.5	10155.2	0.03	1.07508	269.84	247.078	68.5954	69.6336	250.201	213.701	2001.61	2583.01	2702.78	13	0.00295991	4584.61	1.06039	603171
brl3-2	Mn0_50	14	7645.4	18629.2	0.01	1.07358	341.789	243.572	63.5356	71.9395	319.009	222.029	4147.11	3044.27	3202.14	18	0.00405979	7191.39	1.06313	824548
brl3-2	Mn0_50	15	11264.8	29676.5	0	1.07264	443	335.678	64.8649	70.9744	417.087	332.929	7090.48	3564.19	3733.81	17	0.00455299	10654.7	1.05727	1.01215e+06
brl3-2	Mn0_50	16	15599.8	44947.2	0	1.07442	493.509	456.827	66.4523	70.9744	467.758	425.005	10758.4	4041.49	4249.05	23	0.00541297	14799.9	1.05404	1.476e+06
brl3-2	Mn0_50	17	20441.6	67314.5	0.01	1.07785	448.24	173.303	68.3767	73.4127	421.689	151.208	14759.1	4541.25	4753.24	35	0.0073634	19300.4	1.05913	1.82138e+06
brl3-2	Mn0_50	11	1966.33	2990.71	0.38	1.04031	52.7519	38.8724	50.4832	55.1635	52.6146	38.8519	210.458	1695.1	1755.32	9	0.00227879	1905.56	1.03189	161569
brl3-2	Mn0_50	12	2424.62	4648.4	0.08	1.05438	74.3549	72.5874	52.9011	55.3805	73.7305	71.104	442.383	1902.95	1978.49	11	0.00303261	2345.34	1.03381	250296
brl3-2	Mn0_50	13	3454.27	6506.1	0.07	1.06191	160.696	156.317	54.2227	59.4208	154.1	156.208	1078.7	2224.83	2329.4	12	0.00300506	3303.53	1.04563	455310
brl3-2	Mn0_50	14	5414.77	13249.9	0.07	1.05249	233.196	246.917	56.4052	60.6422	215.74	210.535	2373.14	2736.81	2849.61	16	0.00386017	5109.95	1.05965	648473
brl3-2	Mn0_50	15	7870.49	23012.7	0.01	1.06475	279.573	229.493	59.7109	62.7937	259.201	225.737	4147.21	3264.33	3397.32	16	0.0047096	7411.54	1.06192	935517
brl3-2	Mn0_50	16	10615.1	31622.7	0.01	1.06624	351.924	298.401	60.8974	63.4349	327.734	277.908	6226.94	3764.95	3928.54	19	0.00483641	9991.89	1.06237	1.29671e+06
brl3-2	Mn0_50	17	13653.3	44105.9	0.01	1.06432	399.8	326.472	61.9711	63.4349	373.146	319.608	8582.37	4288.81	4457.91	23	0.00515937	12871.2	1.06077	1.52326e+06
brl3-2	Mn0_50	10	1259.49	1449.74	0.01	1.03258	45.793	45.793	58.3925	58.3925	45.793	45.793	45.793	1186.89	1213.7	1	0.000823928	1232.68	1.02175	51932.5
brl3-2	Mn0_50	11	2187.7	3142.54	0.04	1.05913	120.479	117.066	67.7526	64.1643	118.41	114.08	473.641	1660.18	1705.78	9	0.00234496	2133.82	1.02525	169780
brl3-2	Mn0_50	12	2756.5	4630.13	0.4	1.0402	136.266	142.461	69.2911	64.7405	133.787	139.531	802.72	1862.62	1938.91	11	0.00309453	2665.34	1.0342	320581
brl3-2	Mn0_50	13	3843.52	6066.41	0.08	1.06202	219.137	234.179	69.9368	68.8387	210.084	230.705	1470.59	2222.22	2309.56	12	0.00303088	3692.81	1.04081	497207
brl3-2	Mn0_50	14	6004.71	12202.6	0.04	1.05929	289.618	266.644	67.1327	68.8387	270.136	222.625	2971.5	2704.92	2818.92	16	0.00390221	5676.42	1.05784	713872
brl3-2	Mn0_50	15	9335.58	23998.2	0.01	1.14106	363.08	244.682	66.9617	69.6328	342.068	236.381	5473.09	3216.26	3526.3	16	0.00453733	8689.35	1.07437	1.04705e+06
brl3-2	Mn0_50	16	13195.5	36057.9	0.01	1.13286	396.687	259.473	70.2295	70.4269	373.262	225.078	8585.03	3749.46	4071.72	23	0.00564872	12334.5	1.06981	1308896
brl3-2	Mn0_50	17	17371.7	52866.4	0	1.13064	412.777	290.695	72.7551	73.4956	388.372	285.631	12039.5	4232.7	4575.62	31	0.00677504	16272.2	1.06757	1.6449e+06
brl3-2	Mn0_50	10	1289.3	1555.34	0	1.03807	54.9181	54.9181	56.8887	56.8887	54.9181	54.9181	54.9181	1210.12	1234.38	1	0.000810122	1265.04	1.01918	49453.5
brl3-2	Mn0_50	11	1881.99	2682.35	0.24	1.02214	116.696	116.696	67.1799	67.1799	116.388	116.388	232.777	1616.01	1648.6	7	0.00121315	1848.78	1.01796	168423
brl3-2	Mn0_50	12	2201.32	3001.68	0.31	1.02536	179.167	179.167	67.1799	67.1799	177.654	177.654	355.307	1790.53	1842.99	7	0.00108519	2145.84	1.02586	302611
brl3-2	Mn0_50	13	2797.26	4516.02	0.22	1.03543	214.418	202.953	61.7896	56.8887	198.252	161.012	594.756	2099.68	2154	8	0.00139276	2694.43	1.03816	447262
brl3-2	Mn0_50	14	4279.88	11927.3	0.07	1.04788	151.589	49.98	65.9401	67.5206	138.907	49.98	1527.97	2536.91	2612.4	16	0.00421069	4064.88	1.05289	664829
brl3-2	Mn0_50	15	6805.98	19505.6	0.05	1.05349	249.127	178.936	69.457	68.1986	231.504	157.458	3472.56	2969.98	3069.08	20	0.00488746	6442.55	1.05641	932414
brl3-2	Mn0_50	16	10098.1	28827	0.02	1.06691	345.154	301.631	72.1846	70.1148	317.44	288.212	6031.37	3429.73	3540.12	19	0.00536705	9461.09	1.06732	1.13847e+06
brl3-2	Mn0_50	9	1023.09	1184.43	0	1.07106	30.4138	30.4138	62.5924	62.5924	30.4138	30.4138	30.4138	941.833	992.679	1	0.00100738	972.247	1.0523	39420
brl3-2	Mn0_50	10	1431.55	1805.63	0.67	1.04126	77.4755	77.4755	60.2935	60.2935	77.0103	77.0103	154.021	1218.59	1276.6	7	0.00156666	1372.61	1.04294	98669
brl3-2	Mn0_50	11	2327.23	4474.9	0.25	1.03673	97.0676	45.6978	62.5446	62.4169	94.5308	45.6978	567.185	1645.68	1744.82	11	0.00343875	2212.86	1.05168	314238
brl3-2	Mn0_50	12	2838.02	4985.69	0.17	1.04486	148.598	85.2048	62.5446	62.4169	143.729	82.5083	862.376	1845.24	1946.43	11	0.00308257	2707.61	1.04816	403992
brl3-2	Mn0_50	13	3957.34	7056.1	0.12	1.06224	239.555	198.593	64.4617	62.5924	226.229	187.182	1583.61	2158.29	2280.45	12	0.00306956	3741.9	1.05758	594577
brl3-2	Mn0_50	14	5910.48	11560.3	0.05	1.06674	349.397	362.643	64.6481	64.44	326.096	345.036	2934.87	2618.36	2765.9	14	0.00325391	5553.22	1.06433	895244
brl3-2	Mn0_50	15	8719.82	20433.7	0.02	1.07443	389.11	308.032	65.4665	65.2388	362.756	291.716	5078.59	3110.16	3272.28	19	0.00427836	8188.75	1.06485	1.44398e+06
brl3-2	Mn0_50	16	12311.5	32806.6	0.01	1.07623	452.145	321.107	65.2539	66.0375	423.375	308.274	8044.13	3541.07	3720.76	19	0.00510648	11585.2	1.06269	2.08737e+06
brl3-2	Mn0_50	9	1068.56	1088.79	0.18	1.01444	64.778	64.778	61.5571	61.5571	64.0312	64.0312	64.0312	990.665	1003.79	1	0.000996228	1054.7	1.01315	44456.5
brl3-2	Mn0_50	10	1471.49	1491.71	0	1.02146	167.931	167.931	61.5571	61.5571	164.794	164.794	164.794	1278.68	1303.56	1	0.000767133	1443.48	1.0194	97809.5
brl3-2	Mn0_50	11	2227.36	2764.21	0.01	1.02535	203.755	203.755	51.8473	51.8473	198.185	198.185	396.37	1777.73	1819.85	7	0.00109899	2174.1	1.0245	190696
brl3-2	Mn0_50	12	2675.31	4509.38	0.1	1.0228	159.608	58.6864	58.3751	53.2785	153.965	56.0024	615.859	1975.23	2036.88	9	0.00196379	2591.09	1.0325	282055
brl3-2	Mn0_50	13	3581.02	6453.33	0.06	1.03003	196.995	115.477	59.5413	53.2785	188.551	101.724	1131.31	2327.17	2399.05	11	0.00250099	3458.47	1.03543	418357
brl3-2	Mn0_50	14	5200.22	11410.3	0.02	1.03937	255.114	181.134	58.754	61.5571	245.067	178.832	2205.6	2795.86	2904.19	14	0.00309897	5001.47	1.03974	665340
brl3-2	Mn0_50	15	7798.74	23011	0.03	1.04286	255.416	125.762	62.3576	65.9245	246.27	119.887	4186.58	3320.46	3456.66	17	0.00491804	7507.04	1.03886	1.18933e+06
brl3-2	Mn0_50	16	10965.5	33335	0.02	1.04981	316.65	228.626	63.4824	66.2479	300.455	187.489	6610.01	3855.12	3999.2	22	0.0055011	10465.1	1.04781	1.68983e+06
brl3-2	Mn0_50	9	1281.97	1487.9	0.06	1.02558	55.6105	55.6105	53.1301	53.1301	55.1543	55.1543	55.1543	1195.09	1226.36	1	0.000815424	1250.25	1.02537	59372
brl3-2	Mn0_50	10	1749.56	2372.42	0.03	1.03958	94.7036	94.7036	64.5469	64.5469	92.7095	92.7095	185.419	1519.08	1560.15	7	0.00128193	1704.5	1.02643	122472
brl3-2	Mn0_50	11	2845.77	5147.04	0.02	1.03765	126.951	101.786	59.9406	60.8797	119.845	98.0195	719.069	2028.11	2084.06	11	0.00287899	2747.18	1.03589	234098
brl3-2	Mn0_50	12	3493.67	5794.93	0.03	1.04325	196.26	166.79	59.9406	60.8797	185.411	161.636	1112.46	2242.34	2316.11	11	0.00259056	3354.8	1.04139	384020
brl3-2	Mn0_50	13	4857.93	11058.7	0.03	1.11106	199.684	136.505	60.1342	65.4354	187.819	127.52	1878.19	2604.12	2861.09	15	0.00349517	4482.31	1.0838	508028
brl3-2	Mn0_50	14	7140.93	19092.2	0.03	1.12108	249.906	231.557	66.486	69.7751	237.481	220.32	3562.21	3090	3392.34	20	0.00442173	6652.21	1.07347	798671
brl3-2	Mn0_50	15	10245.2	31886	0.03	1.11841	300.012	237.524	67.1053	69.7751	286.188	227.139	6009.95	3621.05	3944.97	21	0.00532323	9630.99	1.06378	1219760
brl3-2	Mn0_50	16	14274.9	46474.8	0.01	1.1204	376.856	302.645	66.921	69.2023	356.89	262.833	9279.15	4144.25	4476.62	26	0.00580795	13423.4	1.06343	1716411
brl3-2	Mn50_0	9	1221.58	1311.98	0.07	1.03129	54.9426	54.9426	58.5906	58.5906	53.6902	53.6902	107.38	1082.61	1111.7	7	0.00179905	1189.99	1.02655	68253
brl3-2	Mn50_0	10	1753.57	2551.1	0.02	1.03142	97.1142	87.6833	60.2659	58.5906	94.3047	84.8452	377.219	1333.49	1365.11	9	0.00293017	1710.71	1.02505	128147
brl3-2	Mn50_0	11	2446.06	4097.67	0.03	1.03713	160.867	147.521	58.1398	53.7462	155.093	143.377	775.466	1594.56	1641.72	10	0.00304558	2370.03	1.03208	258777
brl3-2	Mn50_0	12	3342.61	6530.65	0.1	1.01996	207.542	186.822	63.947	63.4349	200.152	168.885	1401.07	1835.35	1889.82	12	0.00370406	3236.42	1.03281	369762
brl3-2	Mn50_0	13	4870.78	9145.85	0.03	1.04452	324.794	277.472	63.883	63.4349	311.442	257.89	2491.54	2208.7	2272.43	13	0.00352046	4700.23	1.03629	545587
brl3-2	Mn50_0	14	6404.45	13239.8	0.03	1.04878	348.054	330.696	64.1991	63.4349	333.7	314.759	3670.7	2508.1	2575.86	16	0.00427041	6178.8	1.03652	725048
brl3-2	Mn50_0	15	9297.65	22000.6	0.01	1.05646	369.024	159.044	63.8862	63.4349	354.095	154.842	6019.62	2933.18	3024.24	17	0.00562124	8952.79	1.03852	1199703
brl3-2	Mn50_0	16	12265.3	31498	0.01	1.05644	401.174	206.296	61.5858	65.2722	384.629	202.062	8461.84	3347.21	3439.5	22	0.00639627	11809	1.03864	1.55844e+06
brl3-2	Mn50_0	17	14517.8	38422.5	0.01	1.05578	429.841	199.665	62.7212	68.9625	411.179	166.481	10279.5	3676.53	3771.81	25	0.00662811	13956	1.04026	1839008
brl3-2	Mn50_0	9	1107.98	1369.7	0.1	1.0278	72.055	85.7828	33.0661	30.9638	71.1701	85.4751	213.51	871.062	891.814	8	0.00336393	1084.57	1.02158	48534
brl3-2	Mn50_0	10	1692.48	1954.2	0.01	1.04489	185.843	205.047	33.0661	30.9638	175.346	175.414	526.039	1110.36	1134.95	8	0.00264329	1636.4	1.03427	103727
brl3-2	Mn50_0	11	2263.41	2525.14	0.01	1.03693	290.891	361.712	33.0661	30.9638	278.238	334.073	834.715	1365.74	1390.74	8	0.00215712	2200.46	1.02861	169682
brl3-2	Mn50_0	12	2858.85	3120.58	0.01	1.03111	411.484	543.533	33.0661	30.9638	397.219	509.156	1191.66	1597.95	1624.4	8	0.00184683	2789.61	1.02482	267724
brl3-2	Mn50_0	13	3901.17	5074.99	0	1.03853	383.513	158.632	57.239	50.3558	370.096	156.371	1850.48	1953.53	1983.6	10	0.00252067	3804.01	1.02554	478236
brl3-2	Mn50_0	14	4945.41	8343.26	0.02	1.03832	333.369	136.991	60.1451	57.1271	321.971	134.596	2575.77	2241.4	2278.46	13	0.00351115	4817.17	1.02662	633946
brl3-2	Mn50_0	15	6927	12714.7	0	1.05076	351.436	146.135	58.8684	58.4752	341.1	139.243	4093.2	2666.7	2709.77	17	0.00442842	6759.9	1.02472	875370
brl3-2	Mn50_0	16	8898.58	18410.2	0.01	1.0559	321.882	146.721	56.7398	58.4752	312.708	137.385	5628.74	3056.86	3104.71	18	0.00579765	8685.59	1.02452	1144228
brl3-2	Mn50_0	17	10638.8	28171.4	0.01	1.05076	314.434	150.934	58.186	62.488	305.687	141.113	7030.81	3352.39	3406.85	23	0.0067511	10383.2	1.02462	1.39976e+06
brl3-2	Mn50_0	8	935.305	954.41	0	1.04422	28.6007	28.6007	53.5308	53.5308	28.6007	28.6007	28.6007	870.166	906.705	1	0.00110289	898.767	1.04065	47600
brl3-2	Mn50_0	9	1279.92	1529.38	0.03	1.03856	79.6904	79.6904	55.3978	55.3978	78.1157	78.1157	156.231	1080.5	1120.54	7	0.00178485	1236.74	1.03492	76821.5
brl3-2	Mn50_0	10	1795.31	2462.12	0.06	1.04318	132.91	140.691	61.2893	57.2648	130.066	137.888	390.197	1345.57	1396.58	8	0.00214811	1735.77	1.0343	145345
brl3-2	Mn50_0	11	2416.55	3083.37	0.03	1.03798	251.175	276.388	61.2893	57.2648	244.663	266.908	733.989	1609.99	1663.03	8	0.00180394	2343.97	1.03096	225704
brl3-2	Mn50_0	12	3091.28	4541.79	0.07	1.03134	293.598	289.672	58.8021	55.3978	284.893	276.426	1139.57	1860.58	1916.89	9	0.00208671	3000.15	1.03038	356696
brl3-2	Mn50_0	13	4314.79	6620.01	0.03	1.04635	403.214	279.027	52.9494	53.5308	387.268	232.697	1936.34	2221.92	2298.72	10	0.00217513	4158.27	1.03764	553894
brl3-2	Mn50_0	14	5376.68	11698.9	0.03	1.05311	307.566	185.014	61.7182	66.5014	295.516	182.477	2659.64	2517.81	2608.59	14	0.00345014	5177.46	1.03848	729578
brl3-2	Mn50_0	15	7952.67	23328.6	0.03	1.0514	269.732	125.261	62.6704	66.0287	261.475	123.605	4706.55	3000.77	3097.49	18	0.00581116	7707.32	1.03183	1.18597e+06
brl3-2	Mn50_0	16	10177.3	29736.1	0.03	1.05561	331.9	191.948	63.0122	66.0287	321.685	179.178	6433.71	3431.32	3539.31	20	0.00565082	9865.02	1.03166	1589465
brl3-2	Mn50_0	17	12098.2	35044.3	0.02	1.05888	356.527	225.532	63.5592	66.5014	345.088	213.925	7937.03	3786.48	3898.11	23	0.0059003	11723.5	1.03196	1876905
brl3-2	Mn50_0	8	979.127	1011.62	0.28	1.05285	75.4661	75.4661	56.0035	56.0035	74.5185	74.5185	74.5185	849.462	903.661	1	0.00110661	923.98	1.05968	61162.5
brl3-2	Mn50_0	9	1442.48	2527.44	0.19	1.05555	62.9917	35.7481	69.7458	72.3499	61.094	35.1141	305.47	1070.06	1127.53	10	0.00443449	1375.53	1.04868	91286.5
brl3-2	Mn50_0	10	2148.66	3233.61	0.04	1.091	151.363	111.151	69.7458	72.3499	147.472	107.168	737.359	1331.25	1391.84	10	0.00359237	2068.61	1.03869	177484
brl3-2	Mn50_0	11	2948.08	4810.71	0.05	1.08492	218.472	188.188	68.694	67.8924	210.287	174.561	1261.72	1576.43	1637.25	11	0.00366469	2838.16	1.03873	327138
brl3-2	Mn50_0	12	3830.63	6580.88	0.06	1.08633	275.936	266.505	71.1929	72.3499	263.286	250.863	1843	1833.92	1899.08	12	0.003686	3676.92	1.0418	531730
brl3-2	Mn50_0	13	5294.98	8045.23	0.02	1.08926	430.444	409.261	71.1929	72.3499	406.835	386.453	2847.84	2213.49	2281.87	12	0.00306766	5061.33	1.04616	832894
brl3-2	Mn50_0	14	6613.43	11832.4	0.04	1.07588	445.113	457.788	70.9015	71.5651	418.446	372.7	3766.02	2528.84	2607.41	14	0.0034517	6294.86	1.05061	1.12724e+06
brl3-2	Mn50_0	15	8986.41	21607.5	0.05	1.06447	346.47	127.834	67.2744	69.444	324.78	120.341	5521.26	3007.5	3096.43	17	0.0054902	8528.77	1.05366	1633727
brl3-2	Mn50_0	9	1189.92	1729.69	0.29	0.995668	45.3682	47.3661	74.5579	76.7595	43.9499	44.3847	131.85	1036.31	1053.82	8	0.00284679	1168.16	1.01863	57794.5
brl3-2	Mn50_0	10	1789.05	2523.26	0.33	1.0376	98.5251	115.195	71.7163	73.3008	93.6722	113.406	468.361	1276.2	1296.42	10	0.00385677	1744.57	1.0255	135900
brl3-2	Mn50_0	11	2480.86	3215.08	0.1	1.06365	186.607	218.509	71.7163	73.3008	177.323	214.895	886.617	1524.8	1547.83	10	0.00323034	2411.41	1.0288	268159
brl3-2	Mn50_0	12	3299.34	4825.27	0.03	1.06247	249.427	268.044	72.6755	75.0301	238.439	261.186	1430.64	1777.73	1802.78	11	0.00332819	3208.36	1.02836	418208
brl3-2	Mn50_0	13	4492.31	6711.01	0.03	1.0537	329.996	292.976	69.5656	73.3008	317.132	281.443	2219.92	2136.82	2182.34	12	0.00320757	4356.75	1.03112	664366
brl3-2	Mn50_0	14	5620.94	10131	0.03	1.04409	345.777	343.198	69.903	73.3008	333.077	322.009	2997.7	2460.14	2508.94	14	0.00358717	5457.84	1.02988	844748
brl3-2	Mn50_0	15	7322.33	13328.3	0.02	1.04502	430.831	439.622	69.4352	69.2628	413.772	418.705	4137.72	2938.89	3014.01	15	0.00331784	7076.62	1.03472	1.26735e+06
brl3-2	Mn50_0	9	1202.97	1536.51	0.36	1.02336	44.6445	41.6773	63.1393	59.7436	43.1199	41.6773	129.36	1042.04	1069.04	8	0.00280626	1171.4	1.02695	69213.5
brl3-2	Mn50_0	10	1778.01	2465.28	0.15	1.04538	107.905	124.52	64.941	65.0449	103.358	123.85	413.43	1315.69	1346.39	9	0.00297091	1729.12	1.02828	154166
brl3-2	Mn50_0	11	2473.94	3900.23	0.03	1.05158	170.261	196.02	65.4288	67.3801	165.507	194.805	827.536	1584.18	1622.63	10	0.00308142	2411.72	1.0258	328336
brl3-2	Mn50_0	12	3259.1	6362	0.1	1.04609	195.319	129.803	65.2629	67.3801	189.117	128.226	1323.82	1848.24	1891.87	12	0.00370004	3172.06	1.02744	465328
brl3-2	Mn50_0	13	4804.75	9082.48	0.1	1.05838	276.549	211.556	65.0356	67.3801	262.802	207.8	2365.22	2261.66	2315.82	14	0.00388632	4626.88	1.03844	709994
brl3-2	Mn50_0	14	6428.83	13282.3	0.03	1.06887	314.703	300.833	62.7755	65.7796	298.572	281.694	3582.87	2595.39	2652.39	17	0.00452423	6178.26	1.04056	946990
brl3-2	Mn50_0	15	8955.89	20504.5	0.05	1.0577	340.54	260.465	63.9786	67.3801	321.946	249.062	5473.08	3066.87	3166.72	17	0.00536833	8539.95	1.04871	1.3759e+06
brl3-2	Mn50_0	16	11326.8	29083.1	0.03	1.05648	365.43	254.268	64.3039	67.3801	345.454	237.655	7254.54	3546.78	3652.73	21	0.00574913	10801.3	1.04865	1637611
brl3-2	Mn50_0	17	13075.5	37814.8	0.02	1.0541	376.941	234.694	65.1493	67.4504	354.916	211.363	8517.98	3901.87	4028.92	24	0.00595694	12419.9	1.05279	1.79525e+06
brl3-2	Mn50_0	9	1042.05	1083.49	0	1.06459	42.9535	42.9535	12.0948	12.0948	42.9535	42.9535	42.9535	936.596	999.096	1	0.0010009	979.55	1.0638	68150
brl3-2	Mn50_0	10	1669.05	2154.34	0.03	1.05186	137.65	154.772	30.4261	26.0535	136.45	154.003	409.349	1188.01	1256.1	8	0.00238835	1597.36	1.04488	100590
brl3-2	Mn50_0	11	2320.58	3484.67	0.01	1.05219	204.353	235.769	33.6077	34.6029	198.722	226.392	794.89	1433.65	1503.17	9	0.00266105	2228.53	1.0413	145252
brl3-2	Mn50_0	12	3001.34	4185.75	0.01	1.05145	251.444	236.159	38.3623	43.1524	245.792	235.637	1228.96	1673.34	1744.12	10	0.00286678	2902.3	1.03412	233265
brl3-2	Mn50_0	13	4009.54	6959.38	0.01	1.05369	272.375	249.159	35.5032	43.1524	267.509	248.62	1872.57	2023.25	2102.91	12	0.00332872	3895.81	1.02919	398588
brl3-2	Mn50_0	14	5019.15	9169.16	0.02	1.05324	290.969	242.262	40.1398	43.1524	285.419	241.346	2568.77	2312.88	2400.43	14	0.00374933	4881.65	1.02817	625846
brl3-2	Mn50_0	15	7086.55	16568.4	0.01	1.07992	265.861	141.02	54.0527	55.2554	250.886	130.226	4014.18	2720.06	2832.78	16	0.00564816	6734.24	1.05232	879305
brl3-2	Mn50_0	16	9287.83	29408.6	0.01	1.08042	263.027	128.92	56.9358	59.1986	247.266	126.4	5687.12	3111.61	3238.21	23	0.00710268	8798.73	1.05559	974758
brl3-2	Mn50_0	17	11291.4	34812.2	0	1.08769	297.671	146.52	56.9093	59.7268	280.767	145.068	7299.93	3414.06	3551.93	26	0.00731996	10714	1.05389	1091511
brl3-2	Mn50_0	9	1200.78	1507.92	0.03	1.02848	34.7754	34.7754	54.393	54.393	34.2408	34.2408	68.4815	1097.17	1131.23	7	0.00176799	1165.65	1.03013	63126
brl3-2	Mn50_0	10	1635.81	1942.95	0.1	1.03036	122.193	122.193	54.393	54.393	117.802	117.802	235.604	1351.33	1391.42	7	0.00143738	1586.94	1.03079	111867
brl3-2	Mn50_0	11	2112.6	2853.59	0.01	1.05083	163.329	154.94	54.6767	55.2441	151.419	151.172	454.257	1575.01	1622.61	8	0.00184887	2029.26	1.04107	175710
brl3-2	Mn50_0	12	2470.42	3211.41	0.03	1.05356	203.565	154.94	54.6767	55.2441	182.342	151.172	547.026	1810.23	1859.73	8	0.00161314	2357.26	1.04801	196555
brl3-2	Mn50_0	13	3200.25	5993.28	0.05	1.04568	196.031	145.782	50.5244	55.2441	181.165	145.499	905.823	2166.08	2220.09	10	0.00225216	3071.91	1.04178	263305
brl3-2	Mn50_0	14	3861.29	8342.91	0.03	1.08505	188.641	145.37	55.9724	56.3099	175.508	138.405	1228.55	2412.51	2540.8	12	0.00275504	3641.06	1.06048	421128
brl3-2	Mn50_0	15	4702.46	10767.6	0.05	1.07841	213.971	187.529	57.8285	62.8769	195.625	176.471	1565	2844.81	2990.7	13	0.00267496	4409.81	1.06636	568559
brl3-2	Mn50_0	16	6057.04	16987.4	0.03	1.07452	242.615	167.02	61.7926	69.444	225.677	156.541	2482.45	3217.27	3388.27	16	0.00324649	5699.73	1.06269	770185
brl3-2	Mn50_0	17	7473.21	26956.9	0.03	1.07084	251.065	145.37	61.6634	63.4349	234.575	138.405	3518.62	3530.01	3707.23	20	0.00404614	7048.63	1.06024	942830
brl3-2	Mn50_0	9	1336.96	1924	0.48	1.05589	57.9984	62.8114	56.2283	61.0746	57.602	62.0187	230.408	1042.06	1104.97	9	0.00362001	1272.47	1.05068	85313.5
brl3-2	Mn50_0	10	1964.39	2551.43	0.09	1.07149	145.231	150.636	56.2283	61.0746	141.727	146.845	566.907	1306.02	1383.46	9	0.00289129	1872.93	1.04883	192949
brl3-2	Mn50_0	11	2690.69	3277.72	0.04	1.07477	263.739	276.637	56.2283	61.0746	256.593	269.391	1026.37	1548.81	1635.73	9	0.00244539	2575.18	1.04486	316194
brl3-2	Mn50_0	12	3498.57	4928.52	0.04	1.07066	321.535	416.66	56.2446	60.0464	311.913	400.556	1559.56	1786.32	1890.89	10	0.00264426	3345.89	1.04563	512835
brl3-2	Mn50_0	13	5018.18	9424.27	0.05	1.06592	339.785	238.21	55.4921	58.4073	325.651	231.919	2605.21	2192.01	2299.9	13	0.00347841	4797.21	1.04606	774276
brl3-2	Mn50_0	14	6564.35	13861	0.05	1.0768	327.538	192.697	57.344	58.4073	312.342	189.15	3748.11	2511.72	2633.89	17	0.004556	6259.83	1.04865	1.02191e+06
brl3-2	Mn50_0	15	9252.25	20022.2	0.01	1.08368	407.335	260.089	61.0208	60.9454	386.115	251.205	5791.73	3002.21	3142.23	20	0.00477368	8793.94	1.05212	1.38314e+06
brl3-2	Mn50_0	16	11954.2	28608.6	0.01	1.08122	437.913	264.97	63.3886	66.8014	413.533	257.624	7857.13	3484.69	3633.82	19	0.00522865	11341.8	1.05399	1714883
brl3-2	Mn50_0	17	14130.1	35244.4	0	1.08062	482.683	303.119	63.7102	66.8014	455.901	288.21	9573.91	3838.21	3993.78	21	0.00525818	13412.1	1.05353	1916714
brl3-2	Mn50_0	9	1182.06	1538.35	0	1.04478	48.9143	34.6699	49.1578	55.7131	48.9143	34.6699	146.743	1009.02	1035.32	8	0.00289766	1155.76	1.02276	53828.5
brl3-2	Mn50_0	10	1718.3	2398.58	0.06	1.03928	109.77	113.007	57.0028	56.2407	107.431	108.641	429.726	1251.01	1279.22	9	0.0031269	1680.73	1.02235	95248.5
brl3-2	Mn50_0	11	2248.01	2928.29	0.01	1.04981	182.355	162.093	57.0028	56.2407	177.888	155.401	711.554	1488.28	1518.59	9	0.00263402	2199.84	1.0219	166316
brl3-2	Mn50_0	12	2924.71	4383.96	0.01	1.05353	233.762	139.584	57.7913	56.7683	228.35	137.295	1141.75	1723.3	1755.9	10	0.00284755	2865.06	1.02082	245588
brl3-2	Mn50_0	13	4020.1	5479.36	0	1.05037	382.807	284.07	57.7913	56.7683	372.167	270.485	1860.84	2070.66	2106.07	10	0.00237409	3931.5	1.02254	424146
brl3-2	Mn50_0	14	5107.6	8882.5	0.03	1.04504	387.014	292.746	61.5525	56.7683	375.182	285.175	2626.27	2355.28	2398.5	12	0.00291849	4981.56	1.0253	591592
brl3-2	Mn50_0	15	7043.92	13684.2	0.01	1.04963	381.005	173.264	70.3222	64.9831	364.763	166.643	4012.4	2799.05	2852.87	16	0.00385577	6811.45	1.03413	845777
brl3-2	Mn50_0	16	9177.61	19739.6	0	1.04942	422.355	164.005	70.2289	69.2394	403.234	156.16	5645.28	3196.77	3264.64	19	0.00428837	8842.05	1.03795	1.15443e+06
brl3-2	Mn50_0	17	11096.5	28573.8	0	1.04492	415.849	176.812	70.1132	70.5045	394.826	162.864	7106.88	3527.15	3611.24	18	0.00498444	10634	1.04349	1374032
brl3-2	Mn50_0	9	1146.35	1384.87	0.01	1.05755	28.474	28.474	48.2424	48.2424	28.474	28.474	56.9481	1037.07	1089.4	7	0.00183586	1094.02	1.04784	52722.5
brl3-2	Mn50_0	10	1666.24	2357.06	0.1	1.06165	77.8793	85.7166	50.8927	49.9806	73.7464	78.718	294.985	1300.02	1354.72	9	0.00295264	1595.01	1.04466	99532
brl3-2	Mn50_0	11	2286.12	4138.32	0.19	1.0371	111.489	107.395	61.737	72.4012	106.963	105.935	641.778	1561	1617.19	11	0.00371015	2202.78	1.03783	185146
brl3-2	Mn50_0	12	3117.38	6937.79	0.2	1.09557	133.802	75.701	55.3524	56.3099	128.464	74.7262	1156.18	1807.05	1913.16	14	0.00470425	2963.22	1.05202	299704
brl3-2	Mn50_0	13	4637.7	10630.9	0.06	1.10204	195.868	139.45	56.4326	58.1892	186.095	125.769	2233.14	2176.05	2287.28	17	0.0052464	4409.19	1.05183	526540
brl3-2	Mn50_0	14	6136.68	14944.7	0.06	1.10465	236.239	169.079	57.0096	58.5704	223.213	159.088	3348.19	2471.86	2593.08	20	0.00578462	5820.06	1.0544	751741
brl3-2	Mn50_0	15	8693.44	19330.8	0.03	1.11148	330.819	260.189	54.7349	57.875	310.727	218.689	5282.35	2945.02	3069.5	17	0.00553835	8227.37	1.05665	1.18104e+06
brl3-2	Mn50_0	16	11294.8	29595.7	0.03	1.11814	323.235	239.732	59.0067	60.3886	304.972	229.563	7319.34	3379.12	3537.12	24	0.00678518	10698.5	1.05574	1.58873e+06
brl3-2	Mn50_0	17	13314.4	36599.5	0.01	1.11357	348.859	275.912	60.3629	60.9454	331.312	272.998	8945.43	3733	3895.24	27	0.00693154	12678.4	1.05017	1.88476e+06
brl3-2	Mn50_0.5	8	1059.26	1065.34	0.44	1.02482	22.4722	22.4722	69.1455	69.1455	22.4722	22.4722	22.4722	1012.42	1036.78	1	0.000964522	1034.89	1.02355	33413.5
brl3-2	Mn50_0.5	9	1520.43	2691.48	0.16	1.02174	48.3507	43.7656	54.8386	53.3859	48.0211	43.7656	192.084	1298.34	1327.02	9	0.00301426	1490.43	1.02013	90485
brl3-2	Mn50_0.5	10	2372.27	3684.03	0.07	1.03746	137.955	124.008	59.1236	69.1455	133.69	120.507	668.452	1644.05	1682.5	10	0.00297177	2312.5	1.02585	203658
brl3-2	Mn50_0.5	11	3366.35	7287.46	0.09	1.03725	151.583	123.371	60.2547	68.1986	147.463	117.686	1327.17	1959.01	2002.1	14	0.00449527	3286.18	1.0244	380963
brl3-2	Mn50_0.5	12	4675.86	10523.7	0.04	1.04993	213.149	104.152	61.1722	68.1986	200.118	103.479	2201.29	2273	2331.22	16	0.00471856	4474.29	1.04505	557432
brl3-2	Mn50_0.5	13	7019.26	16564.7	0.01	1.05577	262.76	219.123	61.9954	66.1281	248.393	207.164	3974.29	2733.83	2815.1	16	0.00568364	6708.12	1.04638	1.05759e+06
brl3-2	Mn50_0.5	14	9397.91	22317.4	0.01	1.05941	325.682	277.78	62.5025	64.0577	307.208	253.539	5836.95	3115.42	3209.95	19	0.00591909	8952.37	1.04977	1440828
brl3-2	Mn50_0.5	8	1029.73	1130.45	0.02	1.04504	32.5269	32.5269	45	45	32.5269	32.5269	32.5269	960.519	997.201	1	0.00100281	993.046	1.03694	34187
brl3-2	Mn50_0.5	9	1648.42	3320.31	0.44	1.11377	45.4767	25.4711	57.03	56.5789	45.2862	25.4711	271.717	1234.89	1375.56	11	0.00436187	1506.61	1.09412	109510
brl3-2	Mn50_0.5	10	2685.06	5058.53	0.1	1.14208	134.385	119.596	56.0318	50.7106	132.209	118.229	925.463	1592.82	1744.37	12	0.00401291	2518.28	1.06623	240617
brl3-2	Mn50_0.5	11	3841.49	7197.31	0.05	1.14116	220.087	211.083	60.2778	56.5789	215.284	206.215	1722.27	1924.75	2080.79	13	0.00384469	3647.02	1.05332	430165
brl3-2	Mn50_0.5	12	5257.79	10694.5	0.09	1.12571	285.236	332.504	62.6278	62.9411	278.273	322.144	2782.73	2239.22	2405.43	15	0.00415726	5021.95	1.04696	727616
brl3-2	Mn50_0.5	13	7723.18	15780.5	0.06	1.11091	403.581	464.353	59.3233	62.9411	389.946	448.492	4679.36	2709.94	2880.21	17	0.00416637	7389.29	1.04519	1286214
brl3-2	Mn50_0.5	14	10203.2	24997.7	0.04	1.10882	385.275	342.495	63.5248	64.4057	372.771	320.494	6709.89	3037.05	3268.28	18	0.00550749	9746.93	1.04681	1.90638e+06
brl3-2	Mn50_0.5	9	1334.95	1615.56	0.04	1.04613	44.4602	44.4602	40.0785	40.0785	44.4602	44.4602	88.9204	1195.33	1246.03	7	0.0016051	1284.25	1.03948	79079.5
brl3-2	Mn50_0.5	10	2080.72	3220.49	0.04	1.03884	123.5	125.907	47.0051	53.9316	117.793	120.766	471.174	1526.26	1586.72	9	0.00252093	1997.43	1.0417	137516
brl3-2	Mn50_0.5	11	3048.12	6404.14	0.02	1.05651	161.865	192.216	65.0839	69.444	154.554	184.835	1081.88	1833.5	1915.06	12	0.00365523	2915.38	1.04553	221405
brl3-2	Mn50_0.5	12	4155.56	8680.67	0.03	1.07143	191.462	115.304	66.1104	65.0082	182.848	111.144	1828.48	2139.2	2240.94	15	0.00446242	3967.68	1.04735	376826
brl3-2	Mn50_0.5	13	6503.23	15960.7	0.02	1.06776	270.678	217.546	64.6518	63.5101	259.154	213.758	3628.15	2591.6	2713.74	19	0.00515893	6219.75	1.04558	649698
brl3-2	Mn50_0.5	14	8555.39	19486.3	0.01	1.06939	362.85	330.684	64.7349	65.8978	346.923	322.704	5203.84	2970.61	3112.64	20	0.00481906	8174.45	1.0466	947194
brl3-2	Mn50_0.5	16	15820.9	46040.8	0	1.0718	414.893	309.317	63.6971	66.6246	398.486	288.712	11157.6	4024.53	4203.9	28	0.00666047	15182.1	1.04207	1840646
brl3-2	Mn50_0.5	17	19218.9	60239.1	0	1.07663	417.213	239.24	68.0488	69.444	399.909	235.493	13996.8	4427.82	4616.49	35	0.00758152	18424.6	1.04311	2.25219e+06
brl3-2	Mn50_0.5	8	958.784	965.492	0.61	1.0164	26.2488	26.2488	72.2553	72.2553	26.2488	26.2488	26.2488	915.367	932.535	1	0.00107235	941.615	1.01823	30562
brl3-2	Mn50_0.5	9	1376.47	1935.6	0.35	1.01864	60.0691	42.5703	69.9325	72.2553	57.6131	41.6293	172.839	1163.71	1196.26	8	0.00250781	1336.55	1.02987	81748.5
brl3-2	Mn50_0.5	10	2216.64	3405.09	0.09	1.04289	139.478	128.269	70.8824	72.2553	133.222	119.67	666.112	1480.34	1519.26	10	0.00329108	2146.45	1.0327	145662
brl3-2	Mn50_0.5	11	3155.93	5199.89	0.08	1.03873	188.72	179.066	69.3182	70.56	181.153	174.897	1268.07	1794.68	1834.89	12	0.00381495	3062.75	1.03042	307168
brl3-2	Mn50_0.5	12	4292.46	7208.7	0.05	1.04438	270.488	285.524	71.0647	71.4076	258.096	268.71	2064.77	2086.39	2128.56	13	0.00375841	4151.16	1.03404	486760
brl3-2	Mn50_0.5	13	6497	12903.9	0.03	1.06373	346.086	269.568	71.0663	72.2553	330.733	265.277	3638.06	2528.11	2690.05	16	0.00408914	6166.17	1.05365	748913
brl3-2	Mn50_0.5	14	8516.67	18671.7	0.02	1.06682	341.556	226.403	67.3334	70.56	327.1	205.438	5233.59	2885	3051.78	16	0.00524284	8118.6	1.04903	1.0737e+06
brl3-2	Mn50_0.5	15	12030.5	32957.8	0.01	1.10466	306.985	128.177	70.5094	70.56	294.246	127.769	7944.65	3423.64	3741.87	27	0.00721564	11368.3	1.05825	1598323
brl3-2	Mn50_0.5	16	15614.7	48942.6	0.01	1.1138	324.445	174.527	68.8183	68.5523	310.534	162.459	10868.7	3933.17	4259.14	35	0.00821763	14801.9	1.05491	2199949
brl3-2	Mn50_0.5	9	1286.05	1541.29	0.02	1.05643	54.5924	54.5924	71.0625	71.0625	53.3512	53.3512	106.702	1140.28	1176.87	7	0.00169942	1246.98	1.03134	74395
brl3-2	Mn50_0.5	10	1962.41	3215.35	0.05	1.05391	114.082	102.08	64.2826	57.5026	112.402	99.7867	449.607	1463.79	1506.08	9	0.00265591	1913.39	1.02561	172916
brl3-2	Mn50_0.5	11	2635.08	4341.18	0.12	1.04455	160.908	160.912	64.471	61.3895	156.798	155.129	783.988	1777	1830.54	10	0.00273144	2560.99	1.02893	307814
brl3-2	Mn50_0.5	12	3495.84	8081.17	0.09	1.0353	170.927	146.148	59.9216	57.3101	163.069	142.623	1304.55	2072.03	2128.43	13	0.00375864	3376.59	1.03532	453729
brl3-2	Mn50_0.5	13	5317.66	13542.9	0.08	1.04565	249.384	153.847	60.8052	59.9314	239.277	152.201	2632.05	2504.22	2574.43	16	0.00427279	5136.27	1.03531	777846
brl3-2	Mn50_0.5	14	7169.31	17229.8	0.04	1.0597	325.51	251.517	68.296	61.3895	309.56	237.118	4024.28	2847.18	2937.68	18	0.00442526	6871.46	1.04335	1157469
brl3-2	Mn50_0.5	15	10195.1	27449	0.02	1.0586	374.719	293.069	70.6442	62.4122	353.98	274.8	6371.64	3355.01	3450.19	18	0.0052171	9726.65	1.04816	1.61985e+06
brl3-2	Mn50_0.5	16	13902.8	43220.2	0.01	1.05905	382.527	193.252	68.7796	64.2455	361.234	189.236	9392.09	3853.25	3957.06	26	0.00657053	13245.3	1.04963	2065823
brl3-2	Mn50_0.5	9	1379.92	2334.8	0.07	1.02527	49.4004	22.4722	44.2297	62.2415	48.1224	22.4722	144.367	1199.92	1231.72	8	0.00243562	1344.29	1.02651	54371.5
brl3-2	Mn50_0.5	10	2184.16	3982.7	0.07	1.0409	104.31	106.948	37.1504	44.3906	102.945	105.79	617.668	1519	1558.3	11	0.00385036	2136.67	1.02222	164041
brl3-2	Mn50_0.5	11	3149.67	5738.45	0.03	1.05973	180.611	200.504	41.9094	50.9061	176.522	191.784	1235.66	1841.01	1885.39	12	0.00371276	3076.67	1.02373	310988
brl3-2	Mn50_0.5	12	4074.16	8292.62	0.03	1.05967	208.474	176.142	47.5814	51.7098	199.492	170.699	1795.43	2146.43	2197.9	14	0.00409482	3941.86	1.03356	428215
brl3-2	Mn50_0.5	13	6184.94	13736.5	0.03	1.05872	293.469	277.667	54.5299	65.6935	277.71	268.854	3332.52	2601.41	2663.32	17	0.00450566	5933.93	1.0423	685148
brl3-2	Mn50_0.5	14	8238.43	20461.9	0.01	1.05742	324.423	304.471	58.2729	66.2024	302.898	271.778	4846.37	2976.4	3047.67	16	0.00524992	7822.77	1.05313	899282
brl3-2	Mn50_0.5	15	11543	30594.2	0.01	1.05693	361.192	291.913	60.8414	66.2024	338.254	239.416	7441.58	3523.86	3596.83	22	0.0061165	10965.4	1.05267	1.29405e+06
brl3-2	Mn50_0.5	9	1298.91	1550.05	0.07	1.04907	45.9988	45.9988	44.563	44.563	45.8711	45.8711	91.7422	1173	1206.92	7	0.00165712	1264.75	1.02702	76528
brl3-2	Mn50_0.5	10	2032.72	3283.47	0.19	1.05012	101.029	97.8829	52.4408	55.0691	99.9838	96.0208	499.919	1487.18	1527.57	10	0.00327316	1987.1	1.02296	170079
brl3-2	Mn50_0.5	11	2851.94	4102.69	0.17	1.06201	199.092	191.345	52.4408	55.0691	195.363	188.799	976.813	1805.79	1856.47	10	0.00269328	2782.61	1.02491	340838
brl3-2	Mn50_0.5	12	3762.65	5877.56	0.13	1.06824	264.103	301.197	57.8081	61.3445	257.564	294.749	1545.39	2100.15	2178.03	11	0.00275478	3645.53	1.03213	574317
brl3-2	Mn50_0.5	13	5603.76	10567.8	0.07	1.05438	293.804	258.953	51.9091	54.4379	278.437	241.459	2784.37	2579.82	2665.73	15	0.00375132	5364.19	1.04466	931245
brl3-2	Mn50_0.5	14	7525.54	18018.3	0.04	1.04735	318.57	225.703	55.3788	59.7545	301.254	220.84	4217.55	2972.55	3065.56	19	0.00456686	7190.1	1.04665	1.33263e+06
brl3-2	Mn50_0.5	15	10426.2	31111.7	0.05	1.04991	323.636	160.074	64.0566	67.6199	307.515	147.085	6457.82	3519.41	3629.85	21	0.00578536	9977.24	1.045	1.76423e+06
brl3-2	Mn50_0.5	8	853.039	860.11	0	1.02346	64.1405	64.1405	30.9638	30.9638	64.1405	64.1405	64.1405	770.624	788.899	1	0.00126759	834.764	1.02189	26884.5
brl3-2	Mn50_0.5	9	1221.33	1432.72	0.01	1.04753	106.126	106.126	56.1088	56.1088	98.2981	98.2981	196.596	985.587	1009.08	7	0.001982	1182.18	1.03312	39629.5
brl3-2	Mn50_0.5	10	1753.87	1965.25	0	1.04682	227.722	227.722	56.1088	56.1088	217.691	217.691	435.382	1268.16	1298.42	7	0.00154033	1703.54	1.02954	105393
brl3-2	Mn50_0.5	11	2453.84	3646.48	0.04	1.0474	216.485	157.336	58.1185	60.1282	203.065	139.439	812.26	1551.91	1587.9	9	0.00251904	2364.17	1.03793	147376
brl3-2	Mn50_0.5	12	3288.78	5260.47	0.01	1.05381	282.899	171.783	60.5454	70.2532	267.848	169.838	1339.24	1833.62	1874.28	10	0.00266769	3172.86	1.03653	228917
brl3-2	Mn50_0.5	13	5047.89	10812	0.02	1.04992	249.022	124.203	55.1173	63.4349	237.568	122.287	2613.24	2261.96	2308.65	16	0.00476469	4875.21	1.03542	427145
brl3-2	Mn50_0.5	14	6928.33	15549.3	0	1.05657	284.814	149.559	55.9828	63.8247	271.701	143.422	4075.51	2605.37	2656.11	20	0.00564735	6680.88	1.03704	588288
brl3-2	Mn50_0.5	15	9716.71	20534.2	0.01	1.06367	362.214	277.219	57.7737	65.3131	346.139	261.91	6230.49	3141.34	3196.85	18	0.00563054	9371.83	1.0368	847014
brl3-2	Mn50_0.5	9	1394.41	1840.79	0.45	1.02145	46.4648	42.0689	82.9801	81.4692	45.2125	41.1096	135.638	1225.59	1255.01	8	0.00239041	1361.23	1.02437	68273.5
brl3-2	Mn50_0.5	10	2156.07	3691.79	0.29	1.02516	92.3682	111.764	72.833	71.348	88.6105	109.171	531.663	1565.59	1601.86	11	0.00374565	2097.25	1.02805	176212
brl3-2	Mn50_0.5	11	3217.92	6672.97	0.19	1.0357	143.729	123.41	65.8074	65.2249	134.9	120.603	1214.1	1882.18	1924.37	14	0.00467686	3096.28	1.03929	308603
brl3-2	Mn50_0.5	12	4587.07	9985.02	0.12	1.05264	214.492	184.828	67.8634	65.2249	201.243	174.657	2213.68	2105.71	2227.66	16	0.00493793	4319.39	1.06197	597245
brl3-2	Mn50_0.5	13	7206.72	17352.7	0.02	1.06642	301.362	258.459	68.782	70.8664	280.266	256.275	4203.98	2556.01	2686.29	20	0.00558391	6759.99	1.06608	814498
brl3-2	Mn50_0.5	14	9639.7	23052.2	0.01	1.06814	364.579	316.9	67.4043	68.0456	340.452	310.277	6128.13	2916.45	3077.29	18	0.00584931	9044.59	1.0658	1.00298e+06
brl3-2	Mn50_0.5	15	13152	35414.5	0.01	1.07042	339.048	233.633	74.2133	74.4931	319.905	223.299	8957.34	3473.74	3658.65	28	0.00765309	12431.1	1.05799	1.45539e+06
brl3-2	Mn50_0.5	16	17826	49962.4	0.01	1.07457	400.588	263.017	72.5612	72.4605	380.539	259.317	12938.3	4011.86	4206	34	0.00808369	16950.2	1.05167	2040201
brl3-2	Mn50_0.5	17	21492	63707.5	0	1.07739	432.099	237.504	73.0042	70.8664	411.014	231.51	16029.5	4373.16	4640.18	39	0.00840484	20402.7	1.05339	2.70555e+06
brl3-2	Mn50_0.5	9	1452.37	2304.92	0.28	1.05238	49.0256	53.3854	76.308	59.3745	45.9616	47.2573	183.846	1155.94	1256.27	9	0.00318403	1339.78	1.08404	83879
brl3-2	Mn50_0.5	10	2295.76	4177.49	0.33	1.09834	100.536	111.276	64.2854	56.8215	97.4872	104.809	682.41	1472.69	1592.01	12	0.00439696	2155.1	1.06527	199820
brl3-2	Mn50_0.5	11	3387.63	7604.15	0.2	1.08909	148.053	183.592	63.4822	59.3745	142.022	176.507	1420.22	1776.14	1907.1	15	0.00524358	3196.36	1.05984	344955
brl3-2	Mn50_0.5	12	4723.88	9962.05	0.05	1.11388	227.928	265.181	63.1888	60.2551	215.18	256.113	2366.98	2063.39	2216.67	16	0.0049624	4430.37	1.06625	564059
brl3-2	Mn50_0.5	13	7192.54	14879	0.04	1.11651	342.672	372.633	61.1495	60.2551	323.661	356.104	4207.59	2500.96	2737.8	18	0.00474834	6708.55	1.07214	850632
brl3-2	Mn50_0.5	14	9517.11	25553.9	0.02	1.12442	336.853	237.158	64.8769	60.2551	316.64	235.053	6016.16	2868.47	3116.9	19	0.00609579	8884.62	1.07119	1094589
brl3-2	Mn50_0.5	15	13282.1	35250.3	0	1.12871	368.842	225.878	69.4428	66.3592	346.602	218.197	9011.64	3436.11	3692.22	26	0.00704184	12447.7	1.06703	1.48527e+06
brl3-2	Mn50_0.5	16	17491.3	48129.3	0.01	1.12685	410.092	258.358	71.7636	67.5881	385.46	220.535	12334.7	3958.08	4368.35	32	0.00732543	16292.8	1.07356	1952833
brl3-2	Mn50_0.5	17	20904.3	60523.3	0.01	1.12794	435.242	202.579	70.0109	67.2856	409.468	198.073	15150.3	4369.15	4800.35	37	0.00770777	19519.5	1.07095	2.48354e+06
brl3-2	Mn50_0.5	9	1541.91	3064.53	0.17	1.01482	39.2101	45.1221	61.651	59.9314	38.4832	45.1221	192.416	1308.03	1345.86	10	0.00371511	1500.45	1.02763	96271
brl3-2	Mn50_0.5	10	2364.14	4582.81	0.1	1.03371	111.64	124.764	62.3821	60.7442	107.684	121.513	646.104	1653.09	1694.3	11	0.00354128	2299.19	1.02825	188126
brl3-2	Mn50_0.5	11	3486.55	6721.37	0.11	1.03751	183.046	217.741	54.9019	58.4538	176.19	209.58	1409.52	1972.58	2022.19	13	0.00395611	3382.1	1.03088	356582
brl3-2	Mn50_0.5	12	4924	10238.5	0.04	1.05058	258.456	285.692	56.8061	58.4538	245.722	263.106	2457.22	2282.88	2339.45	15	0.00427451	4740.1	1.0388	515316
brl3-2	Mn50_0.5	13	7629.25	15533.7	0.01	1.06035	345.413	360.541	59.4728	60.7442	327.237	353.935	4581.32	2722.5	2793.46	19	0.0050117	7303.82	1.04456	764068
brl3-2	Mn50_0.5	14	10041.5	22999.3	0.01	1.0614	343.657	254.478	66.1707	67.9385	324.971	243.223	6499.42	3085.43	3168.38	20	0.00631238	9584.85	1.04764	958532
brl3-2	Mn50_0.5	15	14605.7	34651.2	0	1.0723	388.674	165.939	66.2528	67.9385	366.387	162.427	10258.8	3559.25	3722.8	28	0.00752121	13818.1	1.057	1.60494e+06
brl3-2	Mn50_0.5	16	19745.5	52527.5	0.01	1.07033	419.24	210.487	65.3396	66.8014	395.356	192.211	14628.2	4050.09	4233.67	37	0.00873946	18678.3	1.05714	2.25674e+06
brl3-2	Mn50_0.5	9	1239.04	1724.54	0.53	1.03614	35.1171	34.5398	60.2629	65.6955	35.1171	34.5398	105.351	1096.99	1133.69	8	0.00264623	1202.34	1.03053	52335.5
brl3-2	Mn50_0.5	10	1876.35	3692.91	0.24	1.03807	72.5047	76.9968	68.404	66.7232	70.5663	74.9685	423.398	1398.2	1441.32	11	0.00416286	1821.6	1.03005	133808
brl3-2	Mn50_0.5	11	2580.44	4397.01	0.11	1.07214	140.405	151.65	68.404	66.7232	135.248	147.109	811.487	1687.6	1738.01	11	0.00345222	2499.09	1.03255	250232
brl3-2	Mn50_0.5	12	3511.53	6926.32	0.09	1.08074	186.79	159.743	67.2684	66.7232	178.319	154.865	1426.55	1961.67	2017.21	13	0.00396588	3388.22	1.03639	394556
brl3-2	Mn50_0.5	13	5244.11	10728.4	0.06	1.08055	280.654	237.937	67.8023	67.6854	262.306	220.747	2623.06	2368.32	2437.57	15	0.00410245	4991.37	1.05064	582907
brl3-2	Mn50_0.5	14	7019.13	15305.4	0.02	1.0997	354.561	336.049	67.5185	67.6854	309.34	313.259	3712.08	2683.45	2764.4	17	0.0043409	6395.54	1.0975	743976
brl3-2	Mn50_0.5	15	9661.67	26883.9	0.02	1.08514	319.839	219.839	64.6134	67.6854	287.973	211.946	5759.47	3119.08	3264.89	20	0.00612578	8878.55	1.0882	1.14535e+06
brl3-2	Mn50_0.5	16	12816.3	37126	0.01	1.08529	336.655	179.282	69.5481	67.751	310.205	177.116	8375.54	3557.38	3726.66	27	0.0072451	11932.9	1.07403	1.56955e+06
brl3-2	Mn50_0.5	8	1089.6	1258.03	0.08	1.02468	41.2137	41.2137	76.0063	76.0063	40.3342	40.3342	80.6684	983.623	1007.17	7	0.00198576	1064.29	1.02378	53662
brl3-2	Mn50_0.5	9	1550.07	2143.37	0.18	1.02854	90.8913	91.4873	71.3718	69.444	86.8765	88.6002	260.63	1250.37	1277.39	8	0.00234854	1511	1.02585	116220
brl3-2	Mn50_0.5	10	2319.54	3863.32	0.02	1.05788	138.925	104.419	70.6541	69.444	134.133	104.101	670.665	1564.25	1624.91	10	0.00307709	2234.92	1.03786	263886
brl3-2	Mn50_0.5	11	3433.75	5717.02	0.05	1.06911	210.593	118.712	63.5702	65.8545	200.553	117.456	1403.87	1888.87	1959.61	12	0.00357215	3292.74	1.04283	397360
brl3-2	Mn50_0.5	12	4746.8	8933.12	0.05	1.06566	276.402	232.604	64.4124	65.8545	263.382	228.548	2370.44	2164.15	2259.18	14	0.00398374	4534.59	1.0468	582997
brl3-2	Mn50_0.5	13	7141.19	14219.5	0.01	1.07018	316.283	264.42	57.7951	56.1772	298.811	222.037	4183.36	2608.76	2713.23	19	0.00515991	6792.12	1.05139	868951
brl3-2	Mn50_0.5	14	8930.25	17729.3	0.02	1.07353	364.997	273.257	58.8818	56.1772	345.122	236.309	5521.95	2976.59	3090.3	16	0.00517749	8498.54	1.0508	1.12508e+06
brl3-2	Mn50_0.5	15	11840.7	26480.9	0.01	1.07325	390.521	340.534	56.8705	55.561	370.008	310.736	7770.16	3515.78	3639.72	21	0.00576967	11285.9	1.04915	1.53221e+06
brl3-2	Mn50_0.5	16	15209.4	40602.9	0.01	1.07315	395.278	359.653	58.7447	59.4481	374.843	328.892	10495.6	4011.52	4141.63	28	0.00676063	14507.1	1.04841	2.04125e+06
brl3-2	Mn50_0.5	9	1381.12	2641.77	0.15	1.05196	34.3759	29.8413	69.0706	76.2962	34.2049	29.8413	136.82	1196.54	1243.62	9	0.00321643	1333.36	1.03582	71074
brl3-2	Mn50_0.5	10	2151.95	4043.95	0.43	1.03985	96.7367	102.243	60.3358	62.563	95.0051	100.779	570.031	1514.97	1571.53	11	0.00381794	2085	1.03211	202521
brl3-2	Mn50_0.5	11	3173.7	5901.32	0.2	1.04147	182.075	208.211	60.6799	62.7447	173.742	198.494	1216.2	1836.98	1899.18	12	0.00368581	3053.18	1.03947	347134
brl3-2	Mn50_0.5	12	4322.24	9818.93	0.13	1.0399	211.567	251.002	59.4618	58.1936	202.642	242.812	2026.42	2136.03	2206.57	15	0.00453192	4162.45	1.03839	542751
brl3-2	Mn50_0.5	13	6389.49	14108.7	0.07	1.0593	310.326	269.459	60.2011	58.1936	297.652	254.993	3571.82	2565.83	2665.58	17	0.00450183	6137.65	1.04103	848305
brl3-2	Mn50_0.5	14	8258.35	19394.9	0.03	1.06844	348.214	302.592	64.1948	58.3925	333.546	276.328	5003.19	2925.88	3035.14	20	0.00494211	7929.07	1.04153	1043845
brl3-2	Mn50_0.5	15	11075.4	28852.8	0.02	1.06862	374.292	285.164	66.2926	62.5959	359.254	269.686	7185.07	3465.82	3589.6	20	0.00557164	10650.9	1.03986	1.46645e+06
brl3-2	Mn50_0.5	16	14239.6	42484.2	0.01	1.06634	388.607	290.828	66.4544	65.0151	374.346	273.572	9732.98	3993.4	4135.83	26	0.00628652	13726.4	1.03739	2.0064e+06
brl3-2	Mn50_0.5	9	1520.65	2475.12	0.06	1.04338	49.0013	52.4769	63.8116	68.5523	48.1523	49.93	144.457	1342.83	1373.65	8	0.00218397	1487.28	1.02244	59961.5
brl3-2	Mn50_0.5	10	2363.98	3958.1	0.13	1.05055	123.763	133.057	67.1794	68.5523	118.859	129.495	594.294	1706.7	1745.16	10	0.00286506	2301	1.02737	217951
brl3-2	Mn50_0.5	11	3184.02	5207.87	0.04	1.05409	180.013	163.906	65.0976	61.6205	171.869	158.756	1031.22	2054.47	2103.94	11	0.0028518	3085.68	1.03187	374877
brl3-2	Mn50_0.5	12	4236.51	8265.46	0.03	1.05723	201.258	135.372	65.2479	63.4349	190.18	126.194	1711.62	2368.85	2425.18	14	0.00371106	4080.47	1.03824	515864
brl3-2	Mn50_0.5	13	6343.99	14803.2	0.02	1.05571	242.833	203.374	64.3924	63.4349	226.179	184.799	3166.5	2866.36	2944.33	19	0.0047549	6032.86	1.05157	728365
brl3-2	Mn50_0.5	14	8474.91	21846.9	0.02	1.05316	302.141	267.871	61.6016	61.3895	283.8	220.966	4824.6	3191.06	3338.5	17	0.0050921	8015.66	1.05729	1.09068e+06
brl3-2	Mn50_0.5	15	12394.6	35539.5	0.01	1.05358	385.086	326.845	65.1155	62.4122	363.084	315.405	7987.85	3759.47	3922.71	22	0.00560837	11747.3	1.0551	1.39838e+06
brl3-2	Mn50_0.5	16	16325.7	55290.4	0.01	1.05341	383.202	327.818	68.1409	63.4349	362.139	313.683	11226.3	4279.74	4446.48	31	0.00697181	15506	1.05286	1.89055e+06
brl3-2	Mn50_10	9	1282	1698.91	0.25	1.04148	41.3257	41.3257	50.2995	50.2995	41.3257	41.3257	82.6514	1147.57	1199.35	7	0.00166758	1230.22	1.04209	70859
brl3-2	Mn50_10	10	2011.51	3223.01	0.09	1.06037	109.027	108.98	56.9341	62.9962	107.611	106.938	430.444	1502.36	1575.41	9	0.00253902	1932.81	1.04072	174790
brl3-2	Mn50_10	11	2866.17	5463.78	0.08	1.0591	154.225	174.72	65.4135	68.2663	146.25	159.443	877.501	1862.84	1940.82	11	0.00309148	2740.34	1.04591	299846
brl3-2	Mn50_10	12	3922.11	8299.34	0.06	1.07871	204.958	212.128	63.4858	63.6573	185.708	189.147	1485.67	2184	2282.45	13	0.003505	3669.67	1.06879	479544
brl3-2	Mn50_10	13	5908.09	12653.9	0.04	1.08255	312.362	292.158	58.9767	61.9258	277.31	263.547	2773.1	2681.49	2784.47	15	0.00359135	5454.59	1.08314	703470
brl3-2	Mn50_10	14	7865.35	18859.3	0.01	1.08419	359.36	377.863	58.7748	59.6209	318.75	308.662	4143.75	3084.12	3193.67	18	0.00407055	7227.87	1.0882	838153
brl3-2	Mn50_10	15	11585.5	30587.1	0	1.07684	433.808	360.115	59.209	59.8196	390.549	324.844	7029.87	3647.34	3776.95	18	0.00476575	10677.2	1.08507	1344166
brl3-2	Mn50_10	16	15753.9	49034.1	0	1.07602	381.772	162.686	66.5292	67.0322	347.667	157.24	10430	4151.6	4300.75	30	0.00697553	14581.6	1.0804	1792884
brl3-2	Mn50_10	17	19433.4	62462.4	0	1.07547	421.444	204.348	68.4494	68.8387	383.373	199.905	13418	4512.96	4682.83	35	0.00747411	17931	1.08379	2.06318e+06
brl3-2	Mn50_10	9	1214.08	1425.9	0.09	1.04314	63.5641	63.5641	67.8337	67.8337	63.1348	63.1348	63.1348	1111.63	1150.52	1	0.000869172	1174.76	1.03347	71520.5
brl3-2	Mn50_10	10	1825.02	2466.57	0.06	1.06486	136.73	136.73	70.8447	70.8447	132.07	132.07	264.141	1493.36	1551.56	7	0.00128902	1757.5	1.03842	174966
brl3-2	Mn50_10	11	2592.84	3741.43	0.09	1.07521	202.634	202.871	60.1164	67.8337	195.799	198.829	587.396	1871.56	1984.93	8	0.00151139	2458.95	1.05445	275308
brl3-2	Mn50_10	12	3587.84	6804.64	0.26	1.06717	207.28	189.224	50.2274	56.4426	200.863	187.401	1205.18	2218.41	2344.16	11	0.00255955	3423.59	1.04798	475054
brl3-2	Mn50_10	13	5623.85	12643	0.02	1.08456	302.213	234.077	53.1	57.9946	289.187	224.891	2602.68	2775.24	2903.93	14	0.00309925	5377.92	1.04573	789772
brl3-2	Mn50_10	14	7704.1	15760.5	0.03	1.08773	437.92	371.496	54.0002	60.0487	417.01	363.487	4170.1	3183.6	3324.89	15	0.00300761	7353.71	1.04765	1147901
brl3-2	Mn50_10	15	11140.4	31884.5	0.01	1.0821	421.613	345.376	55.5888	57.9946	399.862	298.007	6797.66	3824.64	3972.94	17	0.00427895	10622.3	1.04877	1.65616e+06
brl3-2	Mn50_10	16	15239.1	44400.6	0	1.0802	464.383	291.851	57.0522	57.9946	438.438	262.551	10084.1	4404.76	4558.27	23	0.00504577	14488.8	1.05178	2065680
brl3-2	Mn50_10	17	18671.4	54473.4	0	1.07975	512.731	389.419	60.2657	61.7826	485.071	357.476	13096.9	4657.88	4827.66	27	0.00559278	17754.8	1.05163	2.29535e+06
brl3-2	Mn50_10	9	1335.12	1907.94	0.19	1.01985	67.0187	64.3558	67.0531	67.6199	65.198	62.9682	195.594	1108.13	1134.06	8	0.00264536	1303.72	1.02408	89408
brl3-2	Mn50_10	10	2285.6	3516.94	0.07	1.06153	155.405	120.974	58.6366	62.9691	141.862	118.983	709.308	1480.56	1508.58	10	0.00331439	2189.87	1.04372	173632
brl3-2	Mn50_10	11	3256.81	5184.88	0.01	1.06856	231.428	236.975	54.8228	61.8057	206.236	225.196	1237.42	1822.11	1868.25	11	0.00321157	3059.53	1.06448	323344
brl3-2	Mn50_10	12	4446.92	7213.75	0.02	1.06961	318.487	362.26	58.4964	62.9691	279.86	287.446	1959.02	2163.87	2217.51	12	0.00315669	4122.89	1.07859	486058
brl3-2	Mn50_10	13	6732.53	11500.9	0.01	1.06439	443.838	464.794	59.6065	62.9691	397.372	420	3576.35	2675.6	2737.98	14	0.00328709	6251.95	1.07687	910425
brl3-2	Mn50_10	14	8778.73	16329.7	0	1.05955	508.945	537.152	59.1513	60.6422	459.604	506.32	5055.65	3114.01	3180.34	16	0.00345875	8169.66	1.07455	1.11204e+06
brl3-2	Mn50_10	15	12050.5	31205.4	0	1.0625	413.281	191.256	65.9814	63.202	382.073	189.93	7641.46	3688.44	3784.91	20	0.00528415	11329.9	1.0636	1462542
brl3-2	Mn50_10	16	16290	47214.3	0	1.09133	397.859	193.717	73.0076	66.7372	364.083	174.647	10922.5	4252.45	4354.21	30	0.00688988	15175	1.07348	1.88428e+06
brl3-2	Mn50_10	17	19685.7	64171.4	0.01	1.1056	382.312	164.328	76.6112	72.2161	353.323	152.751	13779.6	4664.81	4775.57	39	0.00816657	18444.4	1.0673	2376529
brl3-2	Mn50_10	8	970.824	982.226	0.27	1.02041	57.28	57.28	44.2927	44.2927	57.28	57.28	57.28	893.457	913.544	1	0.00109464	950.737	1.02113	34163
brl3-2	Mn50_10	9	1414.37	1850.31	0.14	1.02075	73.2198	33.4215	52.6041	51.0725	71.1732	33.4215	213.52	1171.67	1194.71	8	0.00251107	1385.19	1.02107	54589.5
brl3-2	Mn50_10	10	2246.25	3695.18	0.04	1.03858	136.019	106.053	54.95	51.0725	132.219	103.228	661.093	1539.79	1566.15	10	0.00319253	2200.89	1.02061	160149
brl3-2	Mn50_10	11	3374.41	5892.53	0.04	1.04407	207.322	192.078	50.9633	51.0725	202.386	189.024	1416.7	1878.17	1923.15	12	0.00363986	3294.87	1.02414	372610
brl3-2	Mn50_10	12	4593.52	9001.11	0.02	1.05177	260.132	230.666	53.792	56.3099	252.514	221.298	2272.62	2180.42	2252.33	14	0.00399586	4453.04	1.03155	620738
brl3-2	Mn50_10	13	6551.88	13260.7	0.01	1.05989	343.378	268.149	54.4473	56.3099	327.151	261.396	3598.66	2678.79	2774.73	16	0.00396435	6277.46	1.04372	950686
brl3-2	Mn50_10	14	8802.09	20551.2	0.02	1.05565	350.908	294.741	62.897	64.0016	328.749	278.835	5259.99	3083.91	3187.55	16	0.00501952	8343.9	1.05491	1.17143e+06
brl3-2	Mn50_10	15	12217.7	30498.8	0.01	1.06031	382.749	220.948	68.595	66.4025	353.413	206.744	7775.09	3672	3797.24	22	0.00579368	11447.1	1.06732	1.52144e+06
brl3-2	Mn50_10	16	15835.6	49478.4	0.01	1.05831	358.773	195.069	67.1994	65.6641	330.583	177.948	10578.7	4220.27	4354.83	32	0.00734816	14798.9	1.07005	1.67708e+06
brl3-2	Mn50_10	17	19144.3	69754.1	0	1.06975	334.213	156.986	67.5733	68.1986	308.176	155.003	13251.6	4608.92	4773.17	43	0.00900868	17860.5	1.07188	1953736
brl3-2	Mn50_10	9	1411.7	2281.84	0.16	1.02652	41.7341	34.0588	60.3653	61.5571	41.5462	34.0588	124.639	1240.2	1286.5	8	0.00233191	1364.83	1.03434	76162
brl3-2	Mn50_10	10	2221.06	3161.78	0.07	1.05491	134.924	134.759	51.3592	55.6604	131.785	133.172	527.139	1624.73	1681.36	9	0.00237902	2151.87	1.03215	208107
brl3-2	Mn50_10	11	3154.09	5601.28	0.07	1.06517	186.278	225.475	54.1792	55.8758	173.97	219.273	1043.82	1948.59	2036.43	11	0.00294633	2992.41	1.05403	392060
brl3-2	Mn50_10	12	4320.58	8757.07	0.03	1.07181	241.282	259.192	59.6569	64.5885	225.795	248.354	1806.36	2300.07	2390.33	13	0.00334682	4106.43	1.05215	583640
brl3-2	Mn50_10	13	6563.18	14825	0.02	1.06466	332.353	279.578	59.8329	66.0375	313.524	275.138	3448.77	2813.03	2907.29	16	0.00378359	6261.79	1.04813	882834
brl3-2	Mn50_10	14	8906.56	21338.7	0.02	1.06452	350.398	209.105	66.4804	67.5	328.501	190.552	5256.01	3192.18	3300.2	16	0.00484819	8448.2	1.05426	1.19632e+06
brl3-2	Mn50_10	15	13307.8	38530.8	0.01	1.06803	363.382	159.278	65.8509	67.3801	336.564	144.814	8750.66	3743.01	3859.91	26	0.0067359	12493.7	1.06517	1702771
brl3-2	Mn50_10	16	17753	54252.1	0.01	1.06969	393.658	218.936	68.7447	67.5	364.422	173.99	12390.3	4233.36	4368.64	34	0.00778275	16623.7	1.06793	2146541
brl3-2	Mn50_10	17	21817.3	74746.5	0.01	1.07791	370.849	175.233	72.8633	69.2597	341.884	165.457	15726.7	4618.58	4758.21	46	0.00966749	20345.3	1.07235	2.378e+06
brl3-2	Mn50_10	9	1455.5	1858.14	0.29	1.05331	52.8401	53.2353	42.5208	52.0284	52.6822	52.8015	158.046	1241.08	1296.98	8	0.00231306	1399.13	1.04029	112211
brl3-2	Mn50_10	10	2365.81	3689.56	0.03	1.06769	132.197	163.975	50.3303	52.5238	125.449	149.375	627.246	1615.81	1704.82	10	0.00293286	2243.05	1.05473	213285
brl3-2	Mn50_10	11	3414.9	6160.95	0.02	1.0716	189.704	158.904	54.6522	52.5238	176.694	151.4	1236.85	1978.79	2086.97	12	0.00335414	3215.65	1.06196	284652
brl3-2	Mn50_10	12	4685.41	10452.3	0.02	1.07434	203.807	158.698	63.0723	70.1448	189.122	151.4	2080.35	2326.1	2443.54	16	0.00450166	4406.44	1.06331	441019
brl3-2	Mn50_10	13	7270.8	15687	0	1.08809	328.669	236.808	63.5563	70.1448	303.588	230.842	3946.64	2869.81	2998.11	18	0.00433607	6816.45	1.06665	797720
brl3-2	Mn50_10	14	9893.18	22312.3	0.01	1.08783	379.617	250.229	66.2258	71.5651	348.305	243.824	5921.19	3297.17	3439.69	17	0.0049423	9218.36	1.0732	1.16172e+06
brl3-2	Mn50_10	16	20127.5	62517.8	0.01	1.0809	396.959	233.105	63.3067	65.9735	367.702	225.222	14340.4	4450.6	4646.11	39	0.00839411	18791	1.07113	2427550
brl3-2	Mn50_10	17	24531.6	80701.4	0	1.11098	425.08	247.503	66.565	68.8327	393.658	210.59	18108.3	4725.47	4977.92	46	0.0092408	22833.7	1.07436	2.82891e+06
brl3-2	Mn50_10	9	1508.47	2037.5	0.09	1.05702	64.5657	78.6634	65.0391	63.4349	62.7007	76.4853	188.102	1244.75	1314.78	8	0.00228176	1432.85	1.05278	116418
brl3-2	Mn50_10	10	2360.05	3956.36	0.19	1.05839	128.828	122.063	70.3324	72.2553	125.004	121.795	625.021	1623	1715.91	10	0.0029139	2248.02	1.04983	244196
brl3-2	Mn50_10	11	3342.85	5797.64	0.05	1.09182	208.005	211.737	71.5222	72.4507	192.171	207.275	1153.03	1990.95	2094.82	11	0.00286421	3143.97	1.06326	406218
brl3-2	Mn50_10	12	4724.08	10675.9	0.11	1.13115	201.8	103.96	65.9499	63.4349	184.612	102	2030.73	2326.01	2504.28	16	0.00439248	4356.75	1.08431	610442
brl3-2	Mn50_10	13	7404.12	16441.1	0.04	1.16656	309.147	198.135	65.9753	65.4075	277.389	196.785	3883.45	2861.53	3076.06	19	0.00455128	6744.98	1.09772	853583
brl3-2	Mn50_10	14	10087.7	27743.2	0.02	1.15595	327.951	204.87	69.8892	67.0908	296.244	198.457	5924.89	3305.72	3528.64	20	0.0056679	9230.6	1.09285	1187104
brl3-2	Mn50_10	15	14928.2	49158.6	0.02	1.14499	346.48	195.227	67.1861	66.8014	313.163	184.765	9708.04	3948.79	4187.29	31	0.00740335	13656.8	1.09309	1.70794e+06
brl3-2	Mn50_10	16	20003.7	70439.9	0.01	1.14959	379.019	259.971	67.5495	66.4195	344.389	235.698	13775.5	4512.57	4842.96	40	0.00825941	18288.1	1.09381	2232024
brl3-2	Mn50_10	17	24672.5	101829	0.01	1.17424	347.852	201.597	70.7434	67.0908	316.87	177.274	17744.7	4633.46	5192.75	56	0.0107843	22378.2	1.10252	2.53068e+06
brl3-2	Mn50_10	9	1325.67	2248.32	0.11	1.02705	31.7731	29.0689	50.6478	49.1849	31.7731	29.0689	95.3192	1189.72	1230.35	8	0.00243834	1285.04	1.03162	59315
brl3-2	Mn50_10	10	2070.07	3072.25	0.07	1.04452	107.088	124.564	55.5724	52.449	104.872	121.061	419.488	1597.06	1641.72	9	0.00243646	2016.55	1.02654	187987
brl3-2	Mn50_10	11	3062.01	5260.43	0.15	1.03998	171.519	180.681	57.2992	53.1562	160.17	164.374	961.022	1972.88	2032.9	11	0.00295146	2933.9	1.04367	386428
brl3-2	Mn50_10	12	4270.47	7322.18	0.07	1.05663	268.257	211.247	53.8672	50.5993	248.761	210.069	1741.32	2320.1	2392.68	12	0.00292559	4061.42	1.05147	573330
brl3-2	Mn50_10	13	6521.54	14830.7	0.05	1.05262	299.353	277.284	57.2103	55.3606	277.36	271.384	3328.32	2853.65	2929.3	17	0.00409654	6181.97	1.05493	927400
brl3-2	Mn50_10	14	8807.47	22188.7	0.02	1.05793	340.778	257.334	62.3718	59.8854	317.114	253.444	5073.83	3260.92	3355.01	16	0.00476899	8334.74	1.05672	1279089
brl3-2	Mn50_10	15	13238.5	37914.3	0.01	1.05858	371.48	246.226	62.6323	62.354	349.998	240.019	8749.95	3849.84	3951.51	25	0.0063267	12599.8	1.05069	1629042
brl3-2	Mn50_10	16	17864.7	58706.8	0	1.06709	361.551	203.936	64.8251	63.4349	341.271	197.995	12627	4362.38	4487.29	37	0.00824551	16989.4	1.05152	2.23008e+06
brl3-2	Mn50_10	17	22100.2	79406.8	0.01	1.0777	356.691	192.376	67.3004	66.9454	335.657	186.167	16111.5	4706.6	4979.04	48	0.00964042	20818.1	1.06159	2753987
brl3-2	Mn50_10	9	1374.03	1873.51	0.12	1.04456	30.2979	30.4138	29.2334	23.1986	30.2979	30.4138	90.8936	1227.47	1283.14	8	0.00233802	1318.36	1.04222	71091.5
brl3-2	Mn50_10	10	2202.29	3117.96	0.47	1.06472	130.27	125.641	41.3588	42.8955	125.119	120.682	500.475	1615.84	1681.21	9	0.00237923	2116.31	1.04063	216741
brl3-2	Mn50_10	11	3223.48	5575.1	0.21	1.05496	197.466	222.429	46.5251	53.1452	188.058	209.702	1128.35	1960.16	2038.69	11	0.00294307	3088.51	1.0437	467522
brl3-2	Mn50_10	12	4537.9	10352	0.14	1.06976	214.008	150.62	51.0327	60.0078	203.2	142.451	2032	2305.35	2397.82	15	0.00417045	4337.36	1.04624	801257
brl3-2	Mn50_10	13	7114.25	15671	0.03	1.09494	322.788	187.889	54.3773	60.7512	304.396	185.648	3957.15	2784.05	2918	18	0.0044551	6741.2	1.05534	1322890
brl3-2	Mn50_10	14	9525.05	24834.3	0.02	1.08968	364.323	283.434	56.4187	60.7512	333.302	249.954	5666.14	3178.55	3331.56	17	0.00510271	8844.69	1.07692	1523345
brl3-2	Mn50_10	15	13707.6	38360.7	0.01	1.10058	407.958	259.076	61.6158	61.427	360.365	250.597	8648.77	3749.43	3916.66	24	0.00612767	12398.2	1.10562	1711510
brl3-2	Mn50_10	16	18043.2	56357.7	0	1.10538	399.278	200.157	66.9177	62.3476	356.762	190.069	12129.9	4293.94	4467.76	34	0.00761007	16423.9	1.0986	2036722
brl3-2	Mn50_10	17	22179.2	82068	0	1.10706	354.236	124.027	72.361	68.7026	318.495	119.549	15606.2	4631.29	4821.63	49	0.0101625	20237.5	1.09594	2309399
brl3-2	Mn50_10	10	1934.19	3213.33	0.15	1.0405	69.9618	69.2028	64.5634	56.8887	68.2466	64.405	341.233	1540.52	1584.38	10	0.00315581	1881.75	1.02787	149056
brl3-2	Mn50_10	11	2969.91	6572.47	0.13	1.06575	110.62	79.073	59.984	56.8887	106.6	77.8332	959.399	1897.56	1974.33	14	0.0045585	2856.96	1.03954	305697
brl3-2	Mn50_10	12	4295.66	9838.85	0.13	1.0709	178.874	158.721	61.1391	57.7575	167.157	152.427	1838.72	2247.01	2328.05	16	0.00472499	4085.74	1.05138	549997
brl3-2	Mn50_10	13	6871.41	14971	0.01	1.09512	288.021	279.59	59.051	57.3231	259.153	253.28	3628.14	2744.44	2839.11	19	0.00493112	6372.57	1.07828	896086
brl3-2	Mn50_10	14	9910.47	23821	0.01	1.08696	370.635	376.435	59.8284	58.2144	335.48	341.466	6038.65	3115.44	3239.04	18	0.0055572	9154.09	1.08263	1.23449e+06
brl3-2	Mn50_10	15	14765.2	36291.4	0	1.08037	475.414	470.059	57.8219	58.6713	432.169	411.167	9939.89	3686.03	3830.7	23	0.00600412	13625.9	1.08361	1.85931e+06
brl3-2	Mn50_10	16	19715.4	52826.3	0	1.08094	451.033	286.215	64.8579	59.3899	414.981	264.761	14109.4	4224.42	4380.26	34	0.0077621	18333.8	1.07536	2452970
brl3-2	Mn50_10	17	24202.7	74076	0	1.08309	395.875	169.388	73.1227	61.9275	367.015	165.076	17983.7	4626.91	4804.78	49	0.0101982	22610.7	1.07041	3.09838e+06
brl3-2	Mn50_10	8	852.154	861.641	0	1.03142	25.0799	25.0799	23.4986	23.4986	25.0799	25.0799	25.0799	800.855	827.074	1	0.00120908	825.935	1.03175	24027.5
brl3-2	Mn50_10	9	1250.9	1447.14	0.01	1.04933	66.7784	66.7784	49.4388	49.4388	66.1458	66.1458	132.292	1082.39	1117.34	7	0.00178997	1214.68	1.02982	49557.5
brl3-2	Mn50_10	10	2033.05	3161.22	0.08	1.04287	107.72	94.7777	36.0485	40.6013	105.653	92.6607	528.265	1454.29	1494.46	10	0.0033457	1982.55	1.02547	133368
brl3-2	Mn50_10	11	2980.61	4783.94	0.06	1.04685	190.194	168.12	41.124	40.6824	184.765	164.912	1108.59	1778.1	1839.45	11	0.00326185	2886.69	1.03253	311988
brl3-2	Mn50_10	12	4286.68	7969.42	0.03	1.07732	233.475	270.596	52.4186	66.5014	224.272	267.301	2018.45	2098.73	2185.4	14	0.00411824	4117.18	1.04117	461702
brl3-2	Mn50_10	13	6608.61	14710.2	0.02	1.08057	280.063	180.125	58.6183	64.3021	262.07	160.952	3668.97	2582.41	2687.73	19	0.00520886	6251.38	1.05714	649642
brl3-2	Mn50_10	14	8852.47	22151.5	0	1.07891	303.311	177.796	54.4852	62.1027	278.63	175.026	5293.97	2975.82	3089.56	19	0.00614974	8269.79	1.07046	749285
brl3-2	Mn50_10	15	13567.5	35370.5	0	1.08275	352.88	267.083	55.9707	60.9902	325.527	246.963	9114.74	3552.2	3686.86	28	0.00759454	12666.9	1.07109	1088307
brl3-2	Mn50_10	16	19361.1	57066.7	0	1.07939	368.908	223.973	60.6417	64.359	344.182	210.924	14111.5	4089.65	4235.81	41	0.00967937	18201.1	1.06373	1528527
brl3-2	Mn50_10	17	24076.1	69244.6	0	1.08455	396.438	226.197	62.567	64.7989	370.619	223.332	18160.3	4484.79	4650.68	49	0.0105361	22645.1	1.06319	2012615
brl3-2	Mn50_10	9	1318.29	1721.17	0.49	1.02206	35.1192	35.1192	62.4579	62.4579	35.1192	35.1192	70.2384	1217.56	1248.05	7	0.0016025	1287.8	1.02368	55537
brl3-2	Mn50_10	10	2022.53	2795.49	0.21	1.04423	120.891	125.63	58.8494	55.8403	115.049	118.224	345.147	1626.02	1659.85	8	0.00180739	1971.17	1.02606	154451
brl3-2	Mn50_10	11	2944.89	4928.28	0.16	1.05852	182.256	226.26	63.3041	64.7989	170.249	212.53	851.245	1994.04	2033.61	10	0.00245868	2845.29	1.03501	288571
brl3-2	Mn50_10	12	4161.66	8806.79	0.09	1.06636	220.119	198.238	65.0152	65.4182	208.141	187.008	1665.13	2353.41	2400.7	13	0.00333235	4018.54	1.03561	487149
brl3-2	Mn50_10	13	6640.68	14857.8	0.03	1.07111	338.137	237.156	66.7713	66.0375	318.87	230.532	3507.57	2870.76	2921.18	16	0.00376561	6378.33	1.04113	825132
brl3-2	Mn50_10	14	9201.69	23811.5	0.02	1.06199	368.567	259.136	61.5966	64.6678	340.77	249.267	5452.31	3247.65	3304.62	16	0.0048417	8699.96	1.05767	1.18357e+06
brl3-2	Mn50_10	15	14581.2	37602.9	0	1.06409	487.134	312.671	61.2501	64.6678	441.64	302.779	9716.07	3777.19	3864.22	22	0.00569326	13493.3	1.08063	1733275
brl3-2	Mn50_10	16	20726.4	60163	0	1.06778	429.31	178.259	64.6017	65.7352	394.65	170.778	14996.7	4296.72	4412.63	38	0.00861165	19293.4	1.07427	2271447
brl3-2	Mn50_10	10	1549.6	2203.53	0.23	1.02394	67.3713	67.3713	44.1075	44.1075	66.801	66.801	133.602	1385.38	1414.86	7	0.00141357	1518.98	1.02016	82061.5
brl3-2	Mn50_10	11	2049.39	2703.32	0.08	1.03968	155.059	155.059	44.1075	44.1075	151.048	151.048	302.095	1706.52	1739.27	7	0.00114991	2008.61	1.0203	141969
brl3-2	Mn50_10	12	2494.48	3148.41	0.1	1.04606	220.779	220.779	44.1075	44.1075	213.46	213.46	426.919	2008.99	2052.92	7	0.000974222	2435.91	1.02404	270954
brl3-2	Mn50_10	13	3926.31	9432.9	0.02	1.11501	173.182	126.635	51.9074	65.7723	167.78	121.696	1174.46	2464.44	2714.04	12	0.00257918	3638.89	1.07898	502722
brl3-2	Mn50_10	14	5346.03	13758.2	0.05	1.12512	224.023	153.015	52.2427	64.2956	215.736	149.622	2157.36	2836.87	3105.8	15	0.00321978	4994.23	1.07044	818808
brl3-2	Mn50_10	15	8221.53	27740.7	0.06	1.12957	283.953	268.122	56.9489	66.1368	272.618	254.886	4361.89	3399.18	3678.28	16	0.00434986	7761.07	1.05933	1.21025e+06
brl3-2	Mn50_10	16	11528.8	39222.5	0.01	1.13371	350.052	294.47	64.1446	69.0755	330.034	292.588	6930.71	3889.92	4177.72	21	0.00502667	10820.6	1.06545	1.52887e+06
brl3-2	Mn50_10	9	1267.48	1642.76	0.48	1.03282	46.6254	46.6254	77.5236	77.5236	45.3411	45.3411	90.6822	1138.37	1174.23	7	0.00170325	1229.05	1.03126	70665
brl3-2	Mn50_10	10	1980.48	3694.56	0.2	1.04177	83.581	66.8782	74.645	70.0169	78.9635	60.8276	394.817	1506.39	1562.57	10	0.00319985	1901.21	1.04169	168093
brl3-2	Mn50_10	11	2994.24	6182.61	0.1	1.06985	133.835	124.645	70.9592	71.099	121.583	122.671	972.661	1858.31	1923.57	13	0.00415894	2830.97	1.05767	325316
brl3-2	Mn50_10	12	4150.55	8177.25	0.05	1.08208	208.939	192.84	65.422	70.0169	191.478	182.214	1723.3	2189.64	2270.1	14	0.00396458	3912.94	1.06073	544969
brl3-2	Mn50_10	13	6699.58	14163.2	0.02	1.07224	300.531	241.881	61.4306	65.7723	278.574	237.403	3621.46	2708.66	2792.68	18	0.00465503	6330.13	1.05837	861324
brl3-2	Mn50_10	14	9503.08	23125.1	0.01	1.06933	350.398	299.715	65.2578	67.8946	324.71	283.329	5844.78	3086.75	3195.92	18	0.00563218	8931.53	1.06399	1.18049e+06
brl3-2	Mn50_10	15	14455.6	38289.7	0	1.06817	426.901	272.573	63.3538	65.7723	393.261	265.996	9831.54	3664.48	3783.05	25	0.00660842	13496	1.0711	1476061
brl3-2	Mn50_10	16	19780.3	53860.6	0	1.07616	417.46	174.023	66.9048	65.7723	387.603	170.238	14341.3	4214.8	4334.32	37	0.00853652	18556.1	1.06598	1.9569e+06
brl3-2	Mn50_10	17	25091.6	75467.2	0	1.07915	391.798	170.714	71.9545	71.099	365.519	167.43	19007	4595.27	4718.12	52	0.0110213	23602.2	1.0631	2.42033e+06
brl3-2	Mn50_10	9	1424.38	2152.54	0.07	1.03295	48.6889	37.7359	42.4477	57.9946	47.8932	37.7359	143.68	1247.21	1278.31	8	0.00234684	1390.89	1.02408	63819
brl3-2	Mn50_10	10	2350.44	4175.09	0.17	1.04585	115.22	116.83	52.088	60.9956	112.216	114.169	673.294	1597.08	1659.12	11	0.00361638	2270.37	1.03527	221924
brl3-2	Mn50_10	11	3431.35	5579.88	0.06	1.06596	200.269	219.327	51.7038	57.9946	189.557	195.018	1326.9	1957.98	2029.46	12	0.00344919	3284.88	1.04459	397510
brl3-2	Mn50_10	12	4826.03	9737.1	0.05	1.0666	244.947	253.322	55.4731	57.6297	226.709	218.292	2267.09	2298.22	2376.56	15	0.00420776	4565.31	1.05711	569050
brl3-2	Mn50_10	13	7606.87	19681	0.01	1.05972	294.007	208.555	53.0183	57.5699	272.196	203.344	4355.13	2810.9	2902.76	16	0.005512	7166.03	1.06152	895327
brl3-2	Mn50_10	14	10523.3	25808.3	0	1.06698	400.34	319.273	56.185	57.9348	366.093	289.705	6589.67	3221.09	3317.17	18	0.00542631	9810.76	1.07263	1.06896e+06
brl3-2	Mn50_10	15	16076.7	41842	0	1.0739	406.276	205.861	64.0514	62.7688	375.007	195.805	11250.2	3781.56	3888.4	30	0.00771526	15031.8	1.06951	1.43637e+06
brl3-2	Mn50_10	16	21901.2	58156.4	0	1.0765	471.856	251.945	67.4955	64.0935	436.177	247.316	16138.6	4316.78	4442.59	37	0.00832847	20455.3	1.07069	1.92345e+06
brl3-2	Mn50_10	17	26936.4	77653.9	0	1.07659	472.243	246.734	70.1743	67.4965	435.553	232.215	20471	4595	4740.99	47	0.00991355	25066	1.07462	2.0919e+06
brl3-2	Mn50_50	9	1276.86	1735.27	0.05	1.03226	40.0363	40.0363	41.8858	41.8858	39.8818	39.8818	79.7636	1159.59	1196.79	7	0.00167114	1239.35	1.03026	53147.5
brl3-2	Mn50_50	10	1952.34	2425.19	0.02	1.04297	122.091	110.751	50.7435	58.5704	115.779	106.066	347.338	1545.05	1586.07	8	0.00189147	1892.39	1.03168	127068
brl3-2	Mn50_50	11	2672.08	3818.09	0.01	1.06035	176.88	205.64	51.9954	57.1607	157.831	172.053	631.325	1914.15	1964.56	9	0.00203608	2545.48	1.04974	224278
brl3-2	Mn50_50	12	3557.89	6300.32	0.03	1.06683	204.258	183.088	57.5762	62.5359	179.565	157.617	1077.39	2275.27	2332.34	11	0.00257252	3352.66	1.06121	356055
brl3-2	Mn50_50	13	5370.33	13131.9	0.04	1.0574	229.763	198.751	61.0159	65.9245	204.588	170.426	2250.47	2767.77	2842.94	16	0.00386923	5018.24	1.07016	552556
brl3-2	Mn50_50	14	7129.67	18428.4	0.01	1.06588	279.092	218.096	62.7576	66.213	253.848	196.598	3553.87	3113.77	3222.38	19	0.00434461	6667.64	1.06929	767922
brl3-2	Mn50_50	15	10856.7	28176.4	0	1.06645	370.946	223.903	58.4568	61.5571	341.352	197.294	6485.68	3696.15	3808.7	19	0.00498858	10181.8	1.06628	1116965
brl3-2	Mn50_50	16	15142.1	43864.1	0	1.06233	416.152	320.435	60.4119	63.7408	387.101	291.11	10064.6	4203.94	4322.13	26	0.00601555	14268.6	1.06122	1.54121e+06
brl3-2	Mn50_50	17	18746.1	53606.7	0	1.06027	484.964	380.77	61.6637	65.9245	451.383	363.853	13090.1	4558.92	4682.11	29	0.00619379	17649	1.06216	2.00982e+06
brl3-2	Mn50_50	9	1468.15	1694.97	0.03	1.09093	46.5626	46.5626	43.875	43.875	46.5626	46.5626	93.1252	1280.06	1375.02	7	0.00145452	1373.18	1.06916	114133
brl3-2	Mn50_50	10	2271.76	3422.32	0.03	1.07105	111.371	112.946	39.5568	35.28	109.968	110.321	439.872	1702.54	1826.28	9	0.00219025	2142.41	1.06037	176876
brl3-2	Mn50_50	11	3276.37	6040.72	0.11	1.06985	174.378	131.006	50.4775	56.3214	169.821	127.778	1018.93	2095.27	2230.1	11	0.00269046	3114.2	1.05208	356548
brl3-2	Mn50_50	12	4447.28	8193.88	0.04	1.07881	262.077	263.466	53.6963	64.9164	246.72	226.773	1727.04	2455.06	2612.74	12	0.00267918	4182.1	1.06341	513990
brl3-2	Mn50_50	13	6949.67	16342.4	0.01	1.08586	317.684	231.763	54.465	60.6132	297.949	221.715	3575.39	2948.88	3137.46	17	0.00382475	6524.27	1.0652	773786
brl3-2	Mn50_50	14	9310.9	25167.5	0	1.0823	360.093	224.361	55.1241	58.6277	337.95	213.268	5407.2	3355.98	3549.42	16	0.00450778	8763.17	1.0625	892455
brl3-2	Mn50_50	15	13821.7	37196.5	0	1.09014	420.024	267.928	55.4066	60.9454	393.665	264.705	9054.3	3946.02	4161.15	23	0.00552732	13000.3	1.06318	1.19226e+06
brl3-2	Mn50_50	16	19030.7	52496.4	0	1.08759	493.277	267.928	56.4683	62.5924	462.033	264.705	13399	4493.68	4725.67	29	0.0061367	17892.6	1.0636	1.65486e+06
brl3-2	Mn50_50	17	23445.7	70766.2	0	1.08719	530.716	311.695	58.057	62.5924	499.179	295.779	17471.3	4637.82	4870.58	35	0.007186	22109.1	1.06045	2.24589e+06
brl3-2	Mn50_50	9	1420.89	1684.86	0.01	1.05176	63.8676	63.8676	58.8505	58.8505	63.3486	63.3486	126.697	1236.63	1293.16	7	0.0015466	1363.32	1.04223	85726.5
brl3-2	Mn50_50	10	2307.23	3469.44	0.08	1.07803	118.741	86.9786	55.4343	60.0685	106.034	86.3308	530.172	1639.51	1713.52	10	0.00291797	2169.68	1.06339	154517
brl3-2	Mn50_50	11	3345.69	6578.47	0.09	1.055	154.952	139.726	56.9799	63.285	144.051	137.059	1152.41	2026.15	2106.08	13	0.00379853	3178.55	1.05258	338395
brl3-2	Mn50_50	12	4899.18	10996.8	0.06	1.09646	197.827	144.306	56.2569	59.1545	187.328	141.33	2247.93	2372.54	2525.25	17	0.004752	4620.47	1.06032	684900
brl3-2	Mn50_50	13	7995.34	18124.1	0.02	1.10019	310.796	226.62	57.2499	58.6384	291.935	210.48	4670.96	2820.71	3022.61	16	0.00529343	7491.68	1.06723	1.102e+06
brl3-2	Mn50_50	14	11117.6	26152.1	0	1.09657	384.359	296.226	57.8479	58.6384	357.987	273.246	7159.74	3205.46	3430.41	20	0.00583022	10365.2	1.07259	1.49471e+06
brl3-2	Mn50_50	15	16892.6	40857.4	0	1.12061	428.075	231.832	62.4008	60.729	399.91	227.36	11997.3	3786.74	4050.39	30	0.0074067	15784	1.07024	1.99665e+06
brl3-2	Mn50_50	16	23212.8	64616	0	1.12298	433.117	196.642	68.9648	63.4349	402.369	193.941	17301.8	4319.26	4588.8	43	0.00937063	21621.1	1.07362	2491368
brl3-2	Mn50_50	10	1866.8	2450.62	0.12	1.04223	77.3685	77.3685	36.3033	36.3033	76.3437	76.3437	152.687	1658.78	1712.06	7	0.00116818	1811.47	1.03054	128564
brl3-2	Mn50_50	11	2417.75	3538.67	0.14	1.0536	119.871	138.653	41.9123	40.6013	118.695	137.906	356.085	1981.65	2058.14	8	0.00145763	2337.74	1.03423	266400
brl3-2	Mn50_50	12	3078.52	6072.06	0.07	1.05975	136.626	157.653	51.5591	53.1301	132.931	154.353	664.657	2301.85	2395.39	10	0.00208734	2966.5	1.03776	378316
brl3-2	Mn50_50	13	4480.43	9763.5	0.12	1.04566	222.922	169.164	51.4403	53.1301	211.652	161.4	1481.56	2820.81	2919.97	12	0.00239728	4302.37	1.04139	690294
brl3-2	Mn50_50	14	5813.85	12833.4	0.05	1.04938	310.891	266.958	49.3078	49.7312	287.725	242.522	2301.8	3209.72	3326.72	13	0.00240477	5511.52	1.05485	913223
brl3-2	Mn50_50	15	8535.55	27616.8	0.05	1.04554	309.266	157.653	55.3418	54.3236	290.893	154.353	4363.4	3766.85	3896.55	20	0.00384956	8130.24	1.04985	1.27125e+06
brl3-2	Mn50_50	16	12391.6	48532.5	0.01	1.11279	348.149	199.27	57.9604	60.2278	325.257	181.576	7155.66	4265.17	4732.3	22	0.0046489	11420.8	1.085	1.55808e+06
brl3-2	Mn50_50	9	1352.19	1924.03	0.16	1.06052	33.0204	33.0204	72.0609	72.0609	32.7488	32.7488	65.4977	1228.03	1286.15	7	0.00155503	1293.52	1.04535	100436
brl3-2	Mn50_50	10	2003.76	2909.93	0.27	1.08408	100.541	110.873	71.6106	70.821	99.1299	108.559	297.39	1622.3	1702.14	8	0.00176249	1919.69	1.04379	206812
brl3-2	Mn50_50	11	2858.35	5271.57	0.13	1.08644	130.186	117.95	69.4191	71.4465	118.521	116.211	711.124	1994.03	2077.24	11	0.00288845	2705.16	1.05663	291376
brl3-2	Mn50_50	12	4144.25	8598.66	0.11	1.15469	194.458	156.951	65.703	70.7655	180.688	153.515	1445.5	2341.62	2588.58	13	0.0030905	3787.13	1.0943	457772
brl3-2	Mn50_50	13	6378.53	16745	0.08	1.15535	254.915	204.078	65.6674	69.9048	240.157	190.851	3122.05	2761.65	3064.63	18	0.00424195	5883.7	1.0841	945638
brl3-2	Mn50_50	14	8736.44	24518.2	0.04	1.15569	311.251	192.949	68.1402	69.9048	292.296	188.807	4969.04	3139.9	3445.17	17	0.00493444	8108.94	1.07738	1190309
brl3-2	Mn50_50	15	12816.6	37642.2	0.01	1.15134	401.336	261.173	69.8717	68.3531	374.016	216.096	8228.34	3644.29	3987.23	22	0.00551761	11872.6	1.07951	1529939
brl3-2	Mn50_50	9	1315.25	1642.45	0.01	1.04912	32.7567	32.7567	58.7363	58.7363	32.7567	32.7567	32.7567	1240.85	1282.49	1	0.000779731	1273.61	1.03269	57885
brl3-2	Mn50_50	10	1820.33	2442.58	0.51	1.03112	66.0019	66.0019	51.8681	51.8681	65.958	65.958	131.916	1639.49	1688.33	7	0.00118461	1771.4	1.02762	121570
brl3-2	Mn50_50	11	2327.61	2949.86	0.29	1.0333	133.655	133.655	51.8681	51.8681	131.083	131.083	262.166	2006.02	2060.3	7	0.000970731	2268.18	1.0262	193971
[truncated: 8,504 more rows]
